# Supplementary material for: Differentially Expressed Genes Identify FIGO Stage II Cervical Cancer Patients with a Higher Risk of Relapse in a Small Cohort
Source: J Pers Med. 2025 Oct 16;15(10):497. doi: 10.3390/jpm15100497 (PMC12565686; doi:10.3390/jpm15100497)
Supplement: Supplementary file 1 [file jpm-15-00497-s001.zip]

Archive with 10 entries (10 files):
- Table_S10_Hazard_Ratios_for_selected_DEGs.xlsx
- Table_S1_ClinicalData.csv
- Table_S2_DESeq2_Results_355_DEGs.csv
- Table_S3_355_DEGs.csv
- Table_S4_zscore_355_DEGs.csv
- Table_S5_DESeq2_results_15_DEGs.csv
- Table_S6_15_DEGs.csv
- Table_S7_zscore_15_DEGs.csv
- Table_S8_26_DEGs.csv
- Table_S9_zscore_26_DEGs.csv
