# Supplementary material for: Differentially Expressed Genes Identify FIGO Stage II Cervical Cancer Patients with a Higher Risk of Relapse in a Small Cohort
Source: J Pers Med. 2025 Oct 16;15(10):497. doi: 10.3390/jpm15100497 (PMC12565686; doi:10.3390/jpm15100497)
Supplement: Supplementary file 1 [file jpm-15-00497-s001.zip › Table_S10_Hazard_Ratios_for_selected_DEGs.xlsx]

## Sheet: z_score_selection
	Internal cohort( n=15)		External cohort( n=174)
mRNA	HR	p	HR	p
B3GALT1	5.11(1.02-25.55)	0.027	4.7(1.96-11.26)	0.0001
C15orf48	0.26(0.05-1.33)	0.084	Not tested
CDYLP1	5.91(1.14-30.61)	0.018	PSEUDOGENE (not available)
DNAJB1	0.29(0.06-1.45)	0.11	Not tested
FEN1	0.31(0.06-1.54)	0.13	Not tested
GTF3C2_AS1	18.73(2.22-157.61)	0.00033	2.38(1.05-5.39)	0.033
HEATR4	0.31(0.06-1.54)	0.13	Not tested
IKZF2	6.74(1.33-34.24)	0.0087	1.24(0.56-2.74)	0.59
MUC1	0.07(0.01-0.58)	0.002	1.84(0.81-4.17)	0.14
MYH9_DT	0.1(0.01-0.85)	0.011	Not available
PFDN2	0.26(0.05-1.31)	0.079	Not tested
PRKD1	0.09(0.01-0.74)	0.0052	2.14(0.94-4.85)	0.063
SPRR2E	0.57(0.13-2.44)	0.44	Not tested
YWHAH	0(0-inf)	0.0001	0.85(0.39-1.86)	0.68
ZKSCAN4	5.18(1.04-25.95)	0.026	3.28(1.31-8.22)	0.0072

## Sheet: network_based selection
	Internal cohort( n=15)		External cohort( n=174)
mRNA	HR	p	HR	p
APOBEC2	2.49(0.59-10.45)	0.2	Not tested
CTSD	0.24(0.05-1.19)	0.058	Not tested
GTF3C2_AS1	18.73(2.22-157.61)	0.00033	2.38(1.05-5.39)	0.033
HBB	1(0.25-4.01)	1	Not tested
HSP90AB1	0.52(0.12-2.23)	0.37	Not tested
HSPA1B	0.22(0.04-1.13)	0.049	1.23(0.56-2.72)	0.6
IGHA1	0.48(0.11-2.05)	0.31	Not tested
IGHG1	0.07(0.01-0.58)	0.002	Not available
IGHG3	0.07(0.01-0.58)	0.002	Not available
IGKC	0.19(0.04-0.99)	0.03	Not available
IGLC2	0.24(0.05-1.19)	0.058	Not tested
KRT17	0.07(0.01-0.58)	0.002	1.31(0.59-2.89)	0.5
LINC01405	2.82(0.67-11.92)	0.14	Not tested
MCHR2	2.34(0.56-9.82)	0.23	Not tested
OFD1P17	2.34(0.8-20.5)	0.068	Not tested
RCAN2_DT	5.64(1.12-28.49)	0.019	Not available
RNF145	0.19(0.04-0.99)	0.03	1.01(0.46-2.22)	0.98
RPL10A	0.26(0.05-1.33)	0.084	Not tested
RPL18	0.24(0.05-1.19)	0.058	Not tested
RPL27	0.26(0.05-1.33)	0.084	Not tested
RPL34	0.47(0.11-1.98)	0.29	Not tested
RPL9P28	2.06(0.49-8.63)	0.31	Not tested
RPS21	0.24(0.05-1.19)	-0.38	Not tested
RPS24	0.26(0.05-1.33)	0.084	Not tested
RPS28	0.24(0.05-1.19)	0.058	Not tested
S100A2	0.54(0.13-2.27)	0.39	Not tested
