# Supplementary material for: Differentially Expressed Genes Identify FIGO Stage II Cervical Cancer Patients with a Higher Risk of Relapse in a Small Cohort
Source: J Pers Med. 2025 Oct 16;15(10):497. doi: 10.3390/jpm15100497 (PMC12565686; doi:10.3390/jpm15100497)
Supplement: Supplementary file 1 [file jpm-15-00497-s001.zip › Table_S1_ClinicalData.csv]

Sample_ID	Age_at_Diagnosis	Year_of_Diagnosis	Tumor_Size_cm	Vaginal_Involvement	Parametrial Involvement	FIGO_Stage	Diagnosis	Hisotlogical_Grade	Brachytherapy	Chemotherapy	Vital_Status	Recurrence_in_5_yr	days_to_recurrence	days_to_last_follow_up	Prognostic_Group
PCU005	48	2017	5	Present	Unilaterally	IIB	SSC	II	Yes	Cisplatin	Alive	No	NA	2124	Good
PCU010	48	2017	3	Absent	Bilaterally	IIB	SSC	II	Yes	Cisplatin	Alive	No	NA	2053	Good
PCU037	53	2018	5	Present	Unilaterally	IIB	SSC	II	Yes	Cisplatin	Alive	Yes	868	1188	Poor
PCU055	70	2018	5	Present	Unilaterally	IIB	SSC	II	Yes	Cisplatin	Alive	No	NA	1825	Good
PCU056	32	2018	8	Absent	Bilaterally	IIB	SSC	III	Yes	Cisplatin	Dead	No	NA	1101	Good
PCU067	63	2018	7	Present	Unilaterally	IIB	SSC	III	Yes	Cisplatin	Dead	Yes	349	375	Poor
PCU092	34	2018	NA	Present	Unilaterally	IIB	ADENOCARCINOMA	III	Yes	Cisplatin_Taxol	Dead	Yes	308	367	Poor
PCU097	36	2018	6	Present	Unilaterally	IIB	SSC	II	Yes	Cisplatin	Dead	Yes	282	289	Poor
PCU104	40	2019	7	Present	Unilaterally	IIB	SSC	IV	Yes	Cisplatin	Dead	Yes	137	177	Poor
PCU108	35	2019	10	Present	Bilaterally	IIB	SSC	II	Yes	Cisplatin	Dead	Yes	307	744	Poor
PCU109	67	2019	7	Present	Unilaterally	IIB	SSC	III	Yes	Cisplatin	Dead	Yes	120	247	Poor
PCU110	81	2019	4	Present	Bilaterally	IIB	SSC	III	Yes	Cisplatin	Alive	No	NA	1679	Good
PCU123	24	2019	7	Present	Free	IIA	SSC	III	Yes	Cisplatin	Dead	Yes	250	257	Poor
PCU127	61	2019	6	Present	Bilaterally	IIB	SSC	II	Yes	Carboplatin	Dead	No	NA	597	Good
PCU137	80	2019	4	NA	Bilaterally	IIB	SSC	III	Yes	Cisplatin	Alive	No	NA	1211	Good
