# Supplementary material for: Differentially Expressed Genes Identify FIGO Stage II Cervical Cancer Patients with a Higher Risk of Relapse in a Small Cohort
Source: J Pers Med. 2025 Oct 16;15(10):497. doi: 10.3390/jpm15100497 (PMC12565686; doi:10.3390/jpm15100497)
Supplement: Supplementary file 1 [file jpm-15-00497-s001.zip › Table_S2_DESeq2_Results_355_DEGs.csv]

gene_name	baseMean	log2FoldChange	lfcSE	stat	pvalue	padj
ACADVL	106.6163981	-2.691105558	0.825639926	-3.259417907	0.001116411	0.049009875
ACP1	64.36148459	-2.328794372	0.687869183	-3.385519267	0.000710437	0.038075948
ACTB	2746.400545	-5.136654581	1.028588761	-4.993885578	5.92E-07	0.000258483
ADAM15	173.810751	-2.799346395	0.779335075	-3.591967674	0.000328191	0.024194707
AIF1	97.36025648	-5.136155674	1.000200031	-5.135128487	2.82E-07	0.000156023
ANGPT2	287.7604191	-2.718683946	0.634905261	-4.282030897	1.85E-05	0.003172286
ANKRD36B	28.28168932	-2.217934574	0.656951696	-3.376099926	0.000735212	0.038575454
ANKRD36C	185.6082511	-2.325532363	0.68906168	-3.374926267	0.000738355	0.038594134
ANKRD49	58.32210841	-3.486678556	0.93402053	-3.732978498	0.000189229	0.016868392
ANXA1	321.5673028	-3.684890578	0.930009789	-3.962206228	7.43E-05	0.008649846
ANXA2	1153.082473	-3.069030595	0.825168091	-3.719279295	0.000199792	0.017528466
ANXA2P2	31.0236561	-2.546717024	0.759309744	-3.353989651	0.000796553	0.040107727
AP3B1	157.1423334	-2.078098049	0.626737243	-3.315740485	0.000914007	0.043632579
APOBEC2	43.22396604	3.095385653	0.855597734	3.617804875	0.000297112	0.022868481
APOBEC3C	144.6729649	-2.482220463	0.70129118	-3.53950047	0.000400885	0.027253944
APRT	161.6561236	-3.924273205	0.913716908	-4.294845776	1.75E-05	0.003067145
ARF1	217.5932295	-2.883479969	0.882307012	-3.26811408	0.001082667	0.048133233
ARF5	117.8532679	-4.493186917	0.954100245	-4.709344686	2.49E-06	0.000851381
ARSA	173.8914643	-2.698589	0.762121899	-3.540888937	0.000398781	0.027216831
ATE1OSP	52.87601793	-2.848630072	0.826297733	-3.447462045	0.00056588	0.033506447
ATG3	173.0491064	-2.633152446	0.731825649	-3.598059795	0.0003206	0.023996432
ATP1B3	927.4153742	-4.47009233	1.042775821	-4.286724185	1.81E-05	0.003136781
ATP5PB	202.682669	-4.306149312	0.947184548	-4.546262204	5.46E-06	0.001403816
ATP6V1F	158.5624418	-3.364479368	0.929805958	-3.618474737	0.000296344	0.022868481
ATP6V1G1	188.4102791	-3.145011367	0.779211505	-4.03614596	5.43E-05	0.006947333
B3GALT1	150.1917207	1.895248165	0.574959382	3.296316616	0.000979615	0.045041688
BEX3	401.9382078	-6.519691358	0.968399297	-6.732441235	1.67E-11	1.46E-07
BLVRB	249.4668568	-3.450772179	0.887196937	-3.889522198	0.000100442	0.010944903
BNIP3	93.15386968	-3.685366125	0.796077683	-4.62940515	3.67E-06	0.001095852
BNIP3L	316.8051755	-3.67481992	0.992529686	-3.702478597	0.000213503	0.018020923
BTBD1	162.1087249	-2.95895909	0.886932148	-3.336173006	0.000849403	0.041607731
C15orf48	142.2836139	-3.63986478	0.865755194	-4.204265602	2.62E-05	0.004014441
C1QB	60.97420429	-2.865914151	0.768744709	-3.728044068	0.000192972	0.017114723
CALR	193.9116276	-3.268265356	0.796478487	-4.103394393	4.07E-05	0.005645568
CCDC115	237.2528552	-4.3095468	0.979006542	-4.401959144	1.07E-05	0.002205126
CCDC12	281.9709455	-3.788640983	0.80588758	-4.701202846	2.59E-06	0.000869008
CCNA2	124.8189447	-4.789313743	0.944037795	-5.073222458	3.91E-07	0.000195254
CCND1	235.5302346	-3.936154476	0.934007644	-4.214263663	2.51E-05	0.004014441
CD24	183.6563296	-3.290146873	0.914686975	-3.597019487	0.000321884	0.023996432
CD63	842.4008815	-3.864598336	1.082234915	-3.570942209	0.000355699	0.024958954
CD74	1344.592212	-3.547022091	1.073928194	-3.302848468	0.000957081	0.045040493
CD9	956.4507976	-4.045151054	0.987512188	-4.096304942	4.20E-05	0.005757354
CD99	305.8901534	-3.682727266	0.854071342	-4.311966793	1.62E-05	0.003039916
CDYLP1	47.70765753	3.504175412	0.980419491	3.574159269	0.000351355	0.024753528
CEP70	114.2962443	-2.689652462	0.712917816	-3.772738458	0.000161466	0.01484803
CHCHD1	107.6542684	-4.016569143	0.941397857	-4.26660111	1.98E-05	0.003366728
CHCHD2	262.7859059	-3.411898211	0.973568087	-3.504529634	0.000457415	0.029125964
CIBAR1P2	51.22885879	-3.003634796	0.910667951	-3.298276604	0.000972803	0.045041688
CLTA	247.4845765	-2.928378137	0.82318003	-3.55739696	0.000374548	0.025968657
CMKLR1	80.58214049	-2.673005449	0.737697878	-3.623441964	0.000290708	0.02267526
CMSS1	317.0244117	-3.694294355	0.714877127	-5.16773333	2.37E-07	0.000147857
CNBP	381.2948294	-3.390764966	0.927450276	-3.656007287	0.000256174	0.0208938
CPNE8	75.94040499	-2.657567665	0.729063278	-3.645181074	0.000267204	0.021474979
CSTB	816.6346286	-3.945519663	1.028310631	-3.836894751	0.0001246	0.012657026
CT69	57.2338965	2.424744393	0.665175959	3.645267632	0.000267114	0.021474979
CTSC	353.4617919	-2.13105227	0.638899996	-3.335502088	0.000851455	0.041607731
CTSD	129.7375129	-3.723239471	0.752262332	-4.949389744	7.44E-07	0.000317251
CTSL	497.4462332	-3.489485694	0.991134548	-3.520698277	0.000430412	0.028179369
CWF19L2	49.69816399	-2.544614234	0.710502127	-3.581430846	0.000341718	0.024671445
CXCL14	575.8616288	-6.317930537	1.089354905	-5.799698985	6.64E-09	1.29E-05
CYBC1	271.5785734	-2.956217593	0.842982317	-3.506855996	0.000453434	0.029019806
DDIT4	55.33654386	-2.682225461	0.750301298	-3.574864483	0.000350409	0.024753528
DDOST	124.304902	-2.715240205	0.767899171	-3.535933241	0.000406337	0.027517544
DENR	110.8343458	-2.570910132	0.671331104	-3.829571005	0.000128367	0.012943483
DNAJA1	335.1511946	-3.008301288	0.880578441	-3.416278607	0.000634833	0.035550626
DNAJB1	617.7152223	-1.896747328	0.581614605	-3.261175546	0.001109513	0.048953071
DNAJB11	197.4243412	-2.925294828	0.796699274	-3.67176791	0.000240878	0.0199461
DNAJC1	113.7098918	-3.469337499	0.879994376	-3.94245417	8.07E-05	0.009270743
DNAJC8	232.615625	-3.877584688	0.866456281	-4.47522255	7.63E-06	0.00168696
DPM2	113.1071475	-3.39057094	0.805318863	-4.210221685	2.55E-05	0.004014441
DPYSL2	153.8109701	-2.928823619	0.767801341	-3.814559133	0.000136426	0.013250997
DRG1	84.45307844	-2.236527532	0.625709171	-3.574388285	0.000351048	0.024753528
DSTN	625.8527301	-3.634110959	1.00813679	-3.604779624	0.000312418	0.023732895
DUSP23	42.9381803	-3.523963479	1.017459336	-3.463493187	0.00053321	0.032236148
DUT	404.0671243	-5.22139061	1.017298028	-5.132606635	2.86E-07	0.000156023
ECHS1	283.4794619	-4.297078524	0.96777047	-4.440183552	8.99E-06	0.001910142
EFHD2	126.2064068	-4.233385287	0.801881943	-5.279312402	1.30E-07	9.85E-05
EFNA1	224.8402738	-3.870439147	0.862220792	-4.488918828	7.16E-06	0.001667657
EFR3A	188.7136133	-3.436975384	0.734573727	-4.67887056	2.88E-06	0.000916357
EID1	90.91259466	-3.81071176	0.91854154	-4.148654792	3.34E-05	0.004869369
EMP1	69.77364077	-2.242934423	0.670312719	-3.346101542	0.000819564	0.040564924
EPHX1	115.7081756	-2.434589099	0.746767574	-3.26016981	0.001113455	0.049003251
EPS8L1	71.24358263	-2.206006425	0.626802523	-3.519460026	0.000432426	0.028191606
EPSTI1	56.0036922	-2.284001111	0.681339955	-3.352219542	0.000801664	0.040249071
ERGIC2	108.2624406	-2.775227606	0.708014832	-3.919730886	8.86E-05	0.009928565
ERP44	366.378208	-2.542277788	0.71396868	-3.560769346	0.00036977	0.025739513
ESD	69.12512284	-3.154315276	0.968844302	-3.255750454	0.001130931	0.049425427
ETFB	111.9750465	-2.585202675	0.664859607	-3.888343717	0.000100931	0.010944903
FABP5	325.6324284	-5.825126189	1.001961363	-5.813723367	6.11E-09	1.29E-05
FADS6	60.00980648	1.876777928	0.569517787	3.29538071	0.000982884	0.045073368
FAM32A	111.4502661	-2.098993187	0.638542967	-3.287160449	0.001012032	0.045690478
FAM53C	131.1037079	-2.33045669	0.702437555	-3.317670979	0.000907713	0.043450873
FAM83A	123.7779002	-2.387290017	0.711321886	-3.356131821	0.000790409	0.039913362
FEM1C	79.04239816	-2.556298033	0.785200528	-3.255598973	0.001131535	0.049425427
FEN1	201.2648368	-2.387958933	0.63805277	-3.742572789	0.000182146	0.016387725
FGFR2	893.7691727	-3.270622566	0.759351605	-4.307125374	1.65E-05	0.003067145
FIBP	196.7932004	-2.860615608	0.820287051	-3.487334835	0.00048786	0.030188377
FTH1	179.434605	-6.746986044	1.127552576	-5.983744072	2.18E-09	7.62E-06
FTL	6723.015943	-5.921653231	1.405941716	-4.211876754	2.53E-05	0.004014441
FTLP8	33.73410866	-3.797441834	0.962669639	-3.944698867	7.99E-05	0.009245155
GABARAPL2	322.6696283	-4.086057036	0.951294106	-4.295261592	1.74E-05	0.003067145
GAPDH	523.4685783	-6.579117944	0.91806791	-7.166265011	7.71E-13	1.35E-08
GDI2	370.297461	-3.515661762	0.929849616	-3.780892845	0.000156267	0.014679009
GHITM	312.5980713	-3.929407711	0.982622143	-3.998900022	6.36E-05	0.007830108
GLO1	141.2843149	-3.173539076	0.760025531	-4.175569039	2.97E-05	0.004401916
GLOD4	105.0970459	-2.189421224	0.66212005	-3.306683168	0.000944076	0.044580802
GLRX5	60.64931838	-2.788220909	0.828977164	-3.363447185	0.000769756	0.03932506
GMFB	91.74023245	-2.685635695	0.783652148	-3.42707629	0.000610118	0.034741453
GNG5	71.62017336	-2.741035845	0.796541669	-3.441170689	0.000579203	0.033620716
GRN	276.0376763	-3.649860945	0.772428512	-4.725176363	2.30E-06	0.000819814
GSTM4	126.2499833	-2.376699296	0.6889172	-3.449905583	0.000560783	0.033440254
GTF3C2-AS1	32.09047577	2.056930818	0.554593014	3.708901421	0.00020816	0.01782833
GTF3C4	193.6005984	-2.692657901	0.769481816	-3.499313231	0.000466458	0.029316398
GTF3C6	147.3809941	-3.093721005	0.914041528	-3.384661322	0.000712661	0.038078342
H2AC20	25.70007308	-2.136047193	0.647034056	-3.30129021	0.000962413	0.045041688
H2AZ1	505.6312908	-4.434604064	1.334272122	-3.323612921	0.000888594	0.04288818
HBB	105.2037749	-5.017377204	1.439643179	-3.485153319	0.000491855	0.03021791
HEATR4	244.4509019	-2.0447287	0.602528894	-3.393577836	0.00068986	0.037496573
HLA-A	1022.567114	-4.541959167	0.996242185	-4.559091391	5.14E-06	0.001402549
HLA-DRB1	478.215063	-3.895204039	0.935002907	-4.165980672	3.10E-05	0.004551779
HMGN2	207.982409	-3.567999045	0.909480327	-3.923118443	8.74E-05	0.009917079
HNRNPA1P76	53.24166914	-4.55168408	1.044105971	-4.359408149	1.30E-05	0.002589324
HNRNPCP9	31.75190259	3.385948739	1.005071663	3.368863002	0.000754789	0.038929111
HSP90AB1	156.2895098	-2.873987557	0.832457031	-3.4524155	0.000555591	0.033244158
HSP90AB4P	88.72243189	-2.838268904	0.807457415	-3.515069465	0.000439639	0.028555287
HSPA1B	24.94702881	-2.623946886	0.7613964	-3.446229698	0.000568467	0.033506447
HSPA8	138.0874538	-3.008494766	0.828714794	-3.630313816	0.000283077	0.022481448
HSPB11	119.4874131	-2.744307519	0.78179732	-3.510254447	0.000447678	0.028969746
ID2	438.1038515	-6.055286739	0.999249945	-6.059831947	1.36E-09	5.95E-06
IDH3B	226.0310735	-4.918123877	0.984297549	-4.996582469	5.84E-07	0.000258483
IFI44	24.74556316	-2.587424868	0.754975287	-3.427164985	0.000609918	0.034741453
IFI6	46.25646713	-2.408294468	0.669655744	-3.596317197	0.000322754	0.023996432
IFIH1	179.002375	-3.794619895	0.868597877	-4.368672772	1.25E-05	0.002510423
IFITM3	110.9540498	-2.732090858	0.756058722	-3.61359611	0.000301979	0.023040101
IGHA1	78.44868745	-3.331271549	0.86155918	-3.866561493	0.000110381	0.011617895
IGHG1	91.66473403	-4.3092888	0.931228501	-4.627531045	3.70E-06	0.001095852
IGHG3	75.62179853	-2.574191211	0.742996442	-3.464607721	0.000531005	0.032214329
IGKC	173.6859191	-4.638174518	1.371993631	-3.380609364	0.000723253	0.03822605
IGLC2	28.94476745	-4.907480177	1.026150339	-4.782418315	1.73E-06	0.000657854
IKZF2	46.4710488	2.045621656	0.586295626	3.489061774	0.000484719	0.030138834
IL33	300.3133033	-3.980077933	0.946341825	-4.205750849	2.60E-05	0.004014441
IL36G	54.73845093	-4.15088005	0.907923491	-4.571839029	4.83E-06	0.001354744
INAFM1	23.26109817	-2.762134155	0.827558873	-3.33768901	0.000844782	0.041577574
INKA1	43.84868987	-3.521671665	0.949122925	-3.710448427	0.000206892	0.017807019
INPP5F	199.1943759	-2.870425919	0.791830928	-3.625049007	0.000288907	0.022663399
IQGAP1	350.37842	-2.136863714	0.645497722	-3.310412481	0.000931586	0.044243666
ITM2A	120.1360137	-4.693144724	1.000083678	-4.692752043	2.70E-06	0.000888613
ITM2B	909.5432753	-4.603378799	0.964851626	-4.771074305	1.83E-06	0.000681207
KIF15	146.5544516	-2.310816586	0.682164154	-3.387478762	0.000705382	0.037921325
KLC1-AS1	73.53903161	-2.563534813	0.751875208	-3.40952167	0.000650769	0.036095991
KRT13	186.1489361	-3.904704012	0.91670805	-4.259484806	2.05E-05	0.003442297
KRT17	317.1040206	-4.628730419	0.844173267	-5.483152099	4.18E-08	3.84E-05
KRT18P21	33.58349378	-3.600515255	1.05890111	-3.400237492	0.000673273	0.03687597
KRT19	143.1291045	-2.192672744	0.622067876	-3.524812691	0.000423782	0.028153326
KRT6B	121.4162949	-3.744134938	0.911568704	-4.107353533	4.00E-05	0.005594093
KXD1	88.18502049	-2.708811215	0.792529396	-3.417931535	0.00063099	0.035449046
LAGE3	115.2473951	-3.849921082	0.836538231	-4.602205779	4.18E-06	0.001217332
LAMTOR2	148.0724573	-3.251223458	0.839905171	-3.870941115	0.000108416	0.011480267
LAMTOR5	171.5858565	-4.634451644	0.89904108	-5.154883073	2.54E-07	0.000152904
LCN2	773.6830505	-5.31688235	1.09879041	-4.83885034	1.31E-06	0.00051857
LGALS1	34.0811511	-2.885421282	0.737730424	-3.911213618	9.18E-05	0.010091289
LINC01326	83.11331236	-4.215332041	1.114897099	-3.780915787	0.000156253	0.014679009
LINC01405	145.0066049	2.098467542	0.632347315	3.318536336	0.000904905	0.043435463
LINC01429	167.6151179	-2.718757974	0.780225299	-3.484580644	0.000492909	0.03021791
LINC01747	86.72646336	-2.417167525	0.704484363	-3.431115938	0.000601104	0.034547641
LINC02402	186.3727716	-2.646897785	0.742494221	-3.564873245	0.000364032	0.025441474
LNPEP	222.2378434	-2.404152445	0.698260198	-3.443060985	0.00057517	0.033506447
LTBP3	323.7581529	-2.557010988	0.728909954	-3.507992961	0.000451501	0.029002299
MAP1LC3B	109.5123919	-2.440412399	0.726259752	-3.360247337	0.000778727	0.039667411
MCHR2	27.67494696	2.608968631	0.773183785	3.374318866	0.000739986	0.038594134
MDK	348.3077353	-4.600627508	1.023804689	-4.493657391	7.00E-06	0.001667657
MEA1	119.8460565	-4.54204759	0.883267035	-5.142326625	2.71E-07	0.000156023
MED30	107.1551467	-6.059208042	1.026031319	-5.905480595	3.52E-09	1.02E-05
MGMT	80.43149877	-2.992143924	0.696832826	-4.293919308	1.76E-05	0.003067145
MIR210HG	74.20531566	-2.686986978	0.820166845	-3.27614679	0.001052339	0.04702419
MORF4L2	182.3807153	-3.061023822	0.902502339	-3.391707357	0.000694586	0.037539287
MRPL21	65.94833633	-2.785395961	0.779053802	-3.575357639	0.000349749	0.024753528
MRPL22	62.26927507	-2.530916949	0.680882305	-3.717113708	0.000201512	0.017528466
MRPL51	212.7626609	-3.463123953	1.009047351	-3.432072788	0.000598987	0.034539594
MRPS31	113.8940385	-3.540597662	0.858886515	-4.12231139	3.75E-05	0.005380167
MT-ATP6	42064.43728	-5.123683094	1.318710701	-3.885373108	0.000102173	0.010951927
MT-ATP8	4998.514379	-4.573649938	1.022572545	-4.472689941	7.72E-06	0.00168696
MT-CO1	80125.07627	-5.366120511	1.065768072	-5.034979607	4.78E-07	0.000225672
MT-CO2	114136.6587	-4.90199361	1.341147138	-3.655075175	0.000257107	0.0208938
MT-CYB	61104.23139	-5.692335443	1.024633994	-5.55548174	2.77E-08	2.89E-05
MT-ND1	23294.79914	-5.432349273	0.973755172	-5.578762945	2.42E-08	2.82E-05
MT-ND2	22623.19916	-4.323044106	1.005694996	-4.298563803	1.72E-05	0.003067145
MT-ND3	10885.99092	-4.044936324	1.103833943	-3.664442782	0.000247878	0.020428859
MT-ND4	83150.58314	-5.57401303	1.038148737	-5.36918539	7.91E-08	6.58E-05
MT-ND4L	14593.24699	-5.236644265	1.066338003	-4.910867146	9.07E-07	0.000377206
MT-ND5	25621.25279	-4.821061235	0.890240379	-5.415460079	6.11E-08	5.34E-05
MT-ND6	11909.90977	-4.707026206	0.959674958	-4.904812997	9.35E-07	0.000379981
MT-RNR1	48827.46003	-4.063055514	1.08496385	-3.744876398	0.000180483	0.016338819
MT-RNR2	509501.0808	-5.207906014	1.473285446	-3.534892731	0.000407941	0.027519461
MT-TP	886.9116066	-4.19676533	0.926548658	-4.529460265	5.91E-06	0.00149739
MTATP6P1	6874.929333	-6.550204562	1.026260876	-6.382592103	1.74E-10	1.01E-06
MTCO3P12	88.08896232	-6.70501339	1.561401039	-4.294228852	1.75E-05	0.003067145
MTLN	75.0830545	-3.481112949	0.775239054	-4.490373558	7.11E-06	0.001667657
MTND2P28	428.8047917	-4.724671742	0.93264405	-5.065889546	4.06E-07	0.000197287
MTPN	169.7012396	-3.57533099	0.876188714	-4.080549012	4.49E-05	0.005947026
MUC1	208.6205092	-2.576212522	0.781389175	-3.296964693	0.000977358	0.045041688
MYH9	485.9477545	-2.391252501	0.69857877	-3.423024868	0.000619284	0.034903652
MYH9-DT	42.35543069	-2.392529505	0.585606954	-4.085555146	4.40E-05	0.005864664
MYL12A	344.9372882	-3.670350068	0.977849577	-3.753491492	0.000174388	0.015869349
NAA38	138.6966845	-3.190719381	0.934477589	-3.414441843	0.000639128	0.03567684
NALCN	426.4359411	-2.504962931	0.764345784	-3.277264012	0.001048183	0.04702419
NAXE	395.0355451	-2.602408066	0.737968544	-3.5264485	0.000421173	0.028153326
NDUFA6	112.6248248	-3.778455325	0.898502745	-4.205279667	2.61E-05	0.004014441
NDUFB2	141.798318	-3.03092607	0.787947343	-3.846609923	0.000119763	0.012381694
NDUFB4	480.8273911	-5.578011639	0.970341019	-5.748506483	9.00E-09	1.43E-05
NDUFB6	114.0380163	-4.313496544	0.842220677	-5.121575214	3.03E-07	0.000160421
NFKBIZ	111.3141616	-2.295203764	0.685153924	-3.349909681	0.000808379	0.040354287
NMRK1	156.6340983	-3.857186094	0.847675515	-4.55030967	5.36E-06	0.001403816
NUDT16L1	193.4493776	-5.629404313	1.054984504	-5.336006634	9.50E-08	7.55E-05
OFD1P17	39.1474811	2.961548345	0.718482014	4.121951958	3.76E-05	0.005380167
OSTC	166.1013097	-3.421821713	0.944020149	-3.624733769	0.000289259	0.022663399
PA2G4	151.8350369	-3.223404263	0.944931784	-3.411256047	0.000646643	0.035981379
PAFAH1B3	66.78789452	-3.099048415	0.735782267	-4.211909629	2.53E-05	0.004014441
PARK7	208.3399634	-2.577496411	0.715686815	-3.601430624	0.000316471	0.023936706
PCNP	179.2096684	-3.160949025	0.839613403	-3.764767231	0.000166704	0.015249516
PDE11A	5258.360725	-4.579731044	0.878403141	-5.213700669	1.85E-07	0.000124394
PDIA3	620.3429681	-3.140834501	0.776080059	-4.047049609	5.19E-05	0.006712775
PERP	62.57356727	-2.47879792	0.614448963	-4.034180326	5.48E-05	0.006947333
PFDN1	97.26930763	-3.134556841	0.743089509	-4.218276269	2.46E-05	0.004014441
PFDN2	48.65683404	-2.41367255	0.667642078	-3.615219334	0.000300093	0.022996634
PFN2	86.38106002	-2.497119084	0.743494705	-3.358623897	0.000783316	0.039781298
PLAT	289.0689992	-2.714841982	0.805208081	-3.371602999	0.000747321	0.038860686
PLEKHA1	299.6287436	-2.816936955	0.770071291	-3.658021	0.00025417	0.020849118
PLSCR1	133.4453891	-3.781261739	0.852488232	-4.435558868	9.18E-06	0.001910142
PPCS	186.9200885	-2.982897327	0.87835077	-3.39602062	0.000683732	0.037331772
PPIA	578.3566528	-2.863309259	0.831493022	-3.443575812	0.000574076	0.033506447
PPP2R2A	197.2441267	-3.060190104	0.817896665	-3.74153635	0.000182899	0.016387725
PRDX1	347.4011515	-4.053221937	0.839644394	-4.827307808	1.38E-06	0.000537327
PRDX5	237.5349339	-3.25462698	0.918293376	-3.544212628	0.000393788	0.027032102
PREB	191.4047906	-4.064595264	0.889295012	-4.570581426	4.86E-06	0.001354744
PRKD1	131.5650606	-2.916851383	0.651294737	-4.478542841	7.52E-06	0.001683456
PRMT2	270.6119732	-3.343399497	0.811997978	-4.117497316	3.83E-05	0.005440596
PRNP	220.115058	-3.896914105	0.981452728	-3.970557109	7.17E-05	0.008497735
PRR13	145.3582572	-2.888943523	0.867530486	-3.330077237	0.000868219	0.042020836
PSMA3	400.4977306	-4.248685702	0.940707421	-4.516479417	6.29E-06	0.001569391
PSMA5	245.0176905	-3.308486133	0.8205276	-4.032144844	5.53E-05	0.006947333
PTMA	249.3515724	-2.707735413	0.76637162	-3.533188524	0.00041058	0.027590948
PTN	27.90915484	-3.070563353	0.904941105	-3.393108497	0.000691043	0.037496573
PTTG1IP	259.9278737	-4.745830576	0.856177161	-5.543047389	2.97E-08	2.89E-05
PWWP2B	32.52026473	-1.899952287	0.57742168	-3.290406915	0.001000426	0.045283529
RAB18	304.2712364	-3.231494967	0.821963531	-3.931433507	8.44E-05	0.009642814
RAN	190.2689622	-3.600148398	0.819132446	-4.395074835	1.11E-05	0.002249715
RARG	126.4300616	-3.122721456	0.774288329	-4.033021474	5.51E-05	0.006947333
RBM46	46.7508318	-2.658984135	0.733406746	-3.625524511	0.000288376	0.022663399
RBP1	95.09983257	-3.228750775	0.866722361	-3.725242268	0.000195128	0.017218544
RCAN2-DT	31.76263497	2.139858922	0.646659152	3.309098642	0.000935969	0.04431773
RFC1	193.2736757	-2.527837668	0.713053425	-3.54508874	0.000392481	0.027032102
RFTN1	175.7960038	-2.888965693	0.781963293	-3.694502951	0.000220317	0.018418108
RGS19	34.49798983	-2.498664907	0.650049069	-3.843809685	0.000121139	0.012450235
RHCG	206.7303856	-3.269619754	0.914098263	-3.576879957	0.00034772	0.024753528
RHOC	49.40586446	-2.180719086	0.622361846	-3.503940832	0.000458427	0.029125964
RIC8A	223.8539393	-4.018496495	0.879384112	-4.569671476	4.88E-06	0.001354744
RILPL2	103.0973528	-3.225176788	0.741199437	-4.351294169	1.35E-05	0.00265685
RIOK1	135.827148	-3.03203184	0.816027988	-3.715597851	0.000202724	0.017534604
RN7SKP299	39.73987383	-3.812949243	1.090245572	-3.497330638	0.000469939	0.029324193
RN7SL457P	49.84277024	-2.992316327	0.78330701	-3.820106661	0.000133394	0.01318695
RN7SL683P	133.6698294	-3.695257078	0.996775052	-3.707212645	0.000209553	0.017860047
RNF145	102.972426	-2.628731285	0.653927405	-4.019913015	5.82E-05	0.00721428
RNF187	274.9268756	-3.077596179	0.80385465	-3.828548085	0.000128901	0.012943483
RNF44	87.3238734	-2.357931371	0.674104954	-3.497869814	0.00046899	0.029324193
RNF5	125.4592449	-4.725136963	0.99744622	-4.737234819	2.17E-06	0.000788621
RNF7	233.3965772	-3.472753957	0.903834531	-3.842245275	0.000121914	0.012456608
RPL10A	59.96697703	-2.645313705	0.751087627	-3.521977478	0.000428341	0.028179369
RPL15	406.6334608	-3.054752013	0.876108925	-3.486726279	0.000488972	0.030188377
RPL18	168.643314	-2.701468136	0.660191192	-4.091948166	4.28E-05	0.005793719
RPL21P40	22.34624529	-4.258235709	1.127376134	-3.77712068	0.000158652	0.014798502
RPL27	233.9906933	-3.485414194	0.73875767	-4.717939771	2.38E-06	0.000832523
RPL34	95.36567512	-2.684696942	0.796837532	-3.369189872	0.000753895	0.038929111
RPL35AP24	22.74288715	-3.369658547	0.939602678	-3.586258987	0.000335456	0.024421183
RPL36	299.1129175	-4.609683703	0.888712604	-5.186922837	2.14E-07	0.000138351
RPL9P28	22.61884776	3.433170548	0.98057979	3.501163887	0.000463231	0.029218664
RPS15AP10	120.498582	-3.862119599	0.870461851	-4.436862564	9.13E-06	0.001910142
RPS21	74.79090005	-4.504925663	0.965418612	-4.666292534	3.07E-06	0.000948405
RPS24	238.7863674	-2.361432114	0.62411023	-3.783677947	0.000154528	0.014673418
RPS26	192.1534284	-2.775768214	0.850897844	-3.262163882	0.001105652	0.048906209
RPS28	103.7747654	-2.263093728	0.638621353	-3.543717598	0.000394528	0.027032102
RRAS	114.4990784	-4.461422549	0.952531767	-4.683751981	2.82E-06	0.000911362
RWDD4	73.77207822	-2.459450044	0.745796168	-3.297750981	0.000974625	0.045041688
S100A2	590.7554544	-3.099858691	0.852630286	-3.635642248	0.000277289	0.022122339
SAMD9	96.57838307	-2.881742911	0.804949155	-3.580030978	0.000343553	0.024701919
SASS6	58.17362945	-2.486668196	0.743122696	-3.346241756	0.000819149	0.040564924
SELENOW	1117.585253	-4.024690779	1.026699997	-3.920026095	8.85E-05	0.009928565
SENP7	167.845161	-2.839079251	0.750321829	-3.783815344	0.000154442	0.014673418
SERPINB1	65.20166427	-2.63360978	0.679907934	-3.873479992	0.000107292	0.011430547
SF3B6	272.2432255	-5.061299814	0.880465019	-5.748439409	9.01E-09	1.43E-05
SH3PXD2A	184.8418021	-2.017167488	0.609356055	-3.310326484	0.000931872	0.044243666
SLC22A23	163.5025637	-2.38665211	0.712762997	-3.348451197	0.000812646	0.040451708
SLC25A1	54.64777249	-2.991473923	0.751745833	-3.979368813	6.91E-05	0.008383948
SMCR5	45.26273461	2.40057325	0.73852196	3.250510318	0.001151981	0.049943945
SMNDC1	82.23731656	-2.94290636	0.84722577	-3.473579845	0.000513565	0.031264807
SNX17	221.2149021	-3.585825587	0.901672712	-3.976859383	6.98E-05	0.008414447
SOD1	330.0459422	-3.511082627	1.035381616	-3.391100028	0.000696127	0.037539287
SOD2	418.9833342	-2.671030622	0.800917843	-3.334962061	0.00085311	0.041607731
SPARC	244.7564428	-4.333369923	0.849566882	-5.100681315	3.38E-07	0.000173915
SPR	47.79945987	-3.384246818	0.884747791	-3.825097788	0.00013072	0.013051104
SPRR2A	284.4640302	-6.360430156	1.398709335	-4.547356622	5.43E-06	0.001403816
SPRR2E	30.8195821	-2.907321442	0.881356148	-3.298690829	0.000971368	0.045041688
SPRR3	386.1495549	-5.477549707	0.96215737	-5.692987319	1.25E-08	1.68E-05
SQLE	90.43010237	-2.3545326	0.668793634	-3.520566704	0.000430626	0.028179369
SQSTM1	340.3984677	-1.822907272	0.553550353	-3.293119159	0.000990825	0.045082525
SRPRB	178.7366147	-3.304208717	0.86655697	-3.813031149	0.000137273	0.013250997
SSBP1	237.2805968	-3.961851529	0.890272135	-4.450157849	8.58E-06	0.001850893
STARD10	85.9811903	-2.184666335	0.666993832	-3.275392113	0.001055154	0.047029725
SVBP	74.99952673	-3.471130237	0.899258726	-3.859990609	0.000113391	0.011863319
SYNGR2	203.6453273	-2.723037722	0.817465411	-3.331073934	0.000865116	0.041986974
SYNJ2BP	144.8399032	-3.127809785	0.695606895	-4.496519238	6.91E-06	0.001667657
TACSTD2	367.3981091	-5.047593702	0.893685459	-5.648065158	1.62E-08	2.03E-05
TCERG1	125.8865861	-2.840629183	0.784800661	-3.619555033	0.00029511	0.022868481
TFDP1	174.7430365	-4.176019026	0.834888482	-5.001888412	5.68E-07	0.000258483
THAP1	83.41581372	-2.781062569	0.816447156	-3.406298312	0.000658502	0.036180328
TIMM17A	213.8294937	-2.942383719	0.751738983	-3.914102882	9.07E-05	0.010066785
TIMMDC1	162.795885	-4.426761463	0.848420725	-5.217648903	1.81E-07	0.000124394
TIMP1	278.1711537	-4.208841564	1.007612106	-4.17704545	2.95E-05	0.004401916
TM4SF1	380.4816048	-4.950942191	0.867777395	-5.705313621	1.16E-08	1.68E-05
TM9SF4	193.0936957	-2.144471323	0.625931271	-3.426049186	0.000612429	0.034741453
TMEM147	168.9953322	-3.406094051	0.999684158	-3.407170178	0.000656402	0.036178718
TMEM234	59.7801036	-2.660243528	0.794043402	-3.350249521	0.000807388	0.040354287
TMEM254	67.44368537	-3.215729489	0.806142709	-3.989032528	6.63E-05	0.008105948
TMEM50A	143.3374266	-3.579716564	0.826298299	-4.332232762	1.48E-05	0.002803207
TNFSF10	568.5040331	-3.105544437	0.903019714	-3.439066045	0.000583725	0.033770993
TPD52	115.363424	-1.929343982	0.573301087	-3.365324134	0.000764538	0.039288252
TRAM1	259.6527495	-3.831005275	0.882087722	-4.343111437	1.40E-05	0.002727162
TRBC2	46.80910783	-3.636255474	0.981654965	-3.704209325	0.000212051	0.017985228
TRIM49C	22.87407295	-3.49517904	1.07447242	-3.252925785	0.001142233	0.049644526
TTK	57.10020747	-2.412323058	0.700170155	-3.445338308	0.000570345	0.033506447
TWF1	90.85829591	-2.845153013	0.810835678	-3.508914433	0.00044994	0.029002299
TXN	740.4908401	-3.987032888	0.888949242	-4.485107474	7.29E-06	0.001675408
TXNDC17	158.4452791	-4.087886804	0.99821154	-4.095210927	4.22E-05	0.005757354
TXNIP	637.7377673	-4.340268034	0.954712566	-4.546151573	5.46E-06	0.001403816
UACA	394.8683045	-3.280829512	0.773953855	-4.239050547	2.24E-05	0.003735133
UBE2D3	355.2830274	-3.477486907	0.894640034	-3.887023579	0.000101481	0.010944903
UBN1	229.8398162	-2.196623264	0.667242988	-3.292088943	0.000994462	0.045130474
UCP2	209.5901055	-4.772627684	0.914565787	-5.218462962	1.80E-07	0.000124394
UPF3A	78.81337298	-2.738945038	0.690252466	-3.968033686	7.25E-05	0.008497735
USP10	165.9013726	-2.696844443	0.782148394	-3.447995884	0.000564763	0.033506447
VDAC3	266.3094884	-3.555283078	0.849056499	-4.187333919	2.82E-05	0.004288243
WASF2	3215.534907	-3.502022853	0.977362583	-3.583135791	0.000339494	0.024612611
XRCC6P4	194.1045238	-3.682561613	0.848887371	-4.338103898	1.44E-05	0.002759371
YIPF5	118.5148594	-3.387570763	0.830565215	-4.078633084	4.53E-05	0.005951156
YPEL5	239.3260837	-4.159824348	0.923884424	-4.502537591	6.71E-06	0.001652381
YTHDF1	88.03607609	-2.64785249	0.791773645	-3.344203874	0.000825191	0.040728057
YWHAH	154.9342347	-3.342502959	0.603027921	-5.542866	2.98E-08	2.89E-05
YWHAQ	274.1862062	-4.129474603	1.00434805	-4.111597175	3.93E-05	0.005536531
ZDHHC16	106.6935881	-2.159273888	0.630214561	-3.426251983	0.000611972	0.034741453
ZFAND5	242.103144	-3.581815378	0.799486408	-4.480145431	7.46E-06	0.001683456
ZFP36L2	62.69516915	-3.237291717	0.76943897	-4.207340468	2.58E-05	0.004014441
ZKSCAN4	39.42063402	1.928231921	0.574246264	3.357848438	0.000785517	0.039781298
ZNF385A	92.34584483	-2.880612431	0.832347387	-3.460829548	0.000538514	0.03244452
ZNG1B	116.3868949	2.714429849	0.74480828	3.644467874	0.000267946	0.021474979
ZRANB2	121.1762834	-2.621108331	0.799404505	-3.278826069	0.001042399	0.046940177
