# Supplementary material for: Differentially Expressed Genes Identify FIGO Stage II Cervical Cancer Patients with a Higher Risk of Relapse in a Small Cohort
Source: J Pers Med. 2025 Oct 16;15(10):497. doi: 10.3390/jpm15100497 (PMC12565686; doi:10.3390/jpm15100497)
Supplement: Supplementary file 1 [file jpm-15-00497-s001.zip › Table_S3_355_DEGs.csv]

gene_name	PCU037_IIB	PCU067_IIB	PCU092_IIB	PCU097_IIB	PCU104_IIB	PCU108_IIB	PCU109_IIB	PCU123_IIA	PCU005_IIB	PCU010_IIB	PCU055_IIB	PCU056_IIB	PCU110_IIB	PCU127_IIB	PCU137_IIB
ACADVL	107.3614873	14.82660091	22.14249838	15.48533825	3.677082488	19.75723392	16.07253991	40.69383636	31.20951252	319.8248114	893.945931	12.0596689	31.90364977	47.65277434	22.63300572
ACP1	20.19671543	33.8893735	30.80695426	17.55005002	8.57985914	17.18020341	10.39987876	39.76897645	24.1873722	259.0481339	375.9157248	18.55333676	16.64538249	26.85883645	65.84147119
ACTB	839.7581681	69.89683284	67.39021245	65.03842067	57.60762565	41.23248819	127.6348757	27.74579752	54.61664691	11634.25023	27455.60093	255.1083805	86.00114286	200.1416522	213.9847814
ADAM15	83.97581681	38.12554519	68.35292977	42.32659123	22.06249493	42.09149836	54.36300263	15.7226186	64.75973848	679.5031819	1354.671911	26.90233831	29.12941936	28.59166461	56.5825143
AIF1	0	6.354257531	10.58989053	8.258847069	4.902776651	11.16713222	1.890887048	2.774579752	4.681426878	148.4545075	1178.174894	14.84266941	1.387115207	5.198484474	61.72637924
ANGPT2	21.25970046	69.89683284	77.98010297	103.2355884	127.4721929	102.2222103	63.81743787	72.13907356	131.0799526	140.4837957	1730.587636	571.4427723	840.5918157	209.6722071	54.52496833
ANKRD36B	11.69283525	11.64947214	11.55260785	8.258847069	7.354164977	8.590101706	14.18165286	10.17345909	10.92332938	87.67782993	59.5963954	10.20433522	13.87115207	153.355292	5.143864937
ANKRD36C	78.66089169	113.3175926	55.8376046	92.91202953	40.44790737	49.82258989	57.1993332	27.74579752	67.88068973	194.2861004	1602.226169	131.728691	49.93614747	170.6835736	51.43864937
ANKRD49	38.26746082	5.295214609	5.776303924	8.258847069	1.225694163	16.32119324	2.836330572	2.774579752	10.14309157	107.6046095	637.222997	2.783000515	15.25826728	13.86262526	7.201410911
ANXA1	243.4235702	33.8893735	11.55260785	36.13245593	18.38541244	12.02614239	8.981713477	29.59551736	14.82451845	2799.712524	1272.153825	170.6906982	65.19441475	93.57272053	13.37404883
ANXA2	737.7116059	206.5133698	138.6312942	100.1385207	220.6249493	80.74695603	513.3758335	74.91365331	126.3985257	6989.31792	6443.287211	833.9724875	130.3888295	600.4249567	99.79097977
ANXA2P2	0	18.00372967	8.664455886	7.226491185	6.128470814	18.89822375	11.34532229	5.549159504	8.582615943	29.89016929	6.876507162	62.15367816	244.1322765	17.32828158	20.57545975
AP3B1	41.45641589	44.47980272	95.30901475	58.84428537	51.47915484	92.77309842	57.67205496	59.19103471	49.93522003	702.4189784	756.4157878	118.7413553	99.87229494	44.18711803	84.35938496
APOBEC2	376.2966981	5.295214609	11.55260785	20.64711767	31.86804823	36.93743733	99.27157001	7.398879339	24.96761002	0.996338976	0	12.0596689	6.935576037	6.931312632	7.201410911
APOBEC3C	12.75582027	12.70851506	24.06793302	25.80889709	64.96179063	88.47804757	90.7625783	48.0927157	35.8909394	694.4482666	389.6687392	70.5026797	495.2001291	96.17196276	20.57545975
APRT	78.66089169	2.118085844	16.36619445	8.258847069	2.451388326	10.30812205	35.45413215	15.7226186	27.30832346	765.1883339	1354.671911	18.55333676	36.06499539	20.79393789	32.92073559
ARF1	249.8014804	42.36171688	46.21043139	54.71486183	6.128470814	8.590101706	8.981713477	21.2717781	41.35260409	2021.571783	499.6928538	42.67267456	47.16191705	117.8323147	55.55374131
ARF5	36.14149078	7.413300453	12.51532517	11.35591472	1.225694163	6.013071194	5.199939382	5.549159504	11.7035672	533.0413524	1077.319455	9.276668382	8.322691245	2.599242237	40.1221465
ARSA	73.34596658	100.6090776	64.50206048	52.65015007	28.19096574	15.46218307	27.41786219	27.74579752	78.0237813	21.91945748	1648.06955	48.23867559	278.8101567	85.77499382	57.61128729
ATE1OSP	8.503880183	4.236171688	17.32891177	8.258847069	8.57985914	22.33426443	28.36330572	10.17345909	9.362853756	7.970711811	259.0151031	6.493667867	11.09692166	13.86262526	377.5596863
ATG3	43.58238594	22.23990136	39.47141015	22.71182944	37.99651905	79.88794586	111.0896141	45.31813595	85.04592162	402.5209465	1450.943011	37.10667353	138.7115207	38.98863355	40.1221465
ATP1B3	513.421766	38.12554519	40.43412747	18.58240591	18.38541244	29.2063458	10.39987876	13.87289876	21.84665876	6177.301654	6649.582426	167.9076977	43.00057143	123.8972133	45.26601144
ATP5PB	73.34596658	11.64947214	9.627173207	14.45298237	9.805553303	15.46218307	11.34532229	20.34691818	13.26404282	661.5690803	2117.964206	11.13200206	51.32326268	8.664140789	10.28772987
ATP6V1F	141.377008	26.47607305	10.58989053	6.194135302	26.96527158	6.872081364	8.981713477	10.17345909	13.26404282	405.5099634	1597.641831	23.19167095	11.09692166	40.72146171	49.38110339
ATP6V1G1	81.84984676	12.70851506	44.28499675	33.03538828	9.805553303	28.34733563	77.52636896	35.14467686	26.52808564	1397.863584	813.7200142	85.34534911	36.06499539	104.8361036	39.09337352
B3GALT1	621.8462384	196.9819835	122.2650997	53.68250595	242.6874442	154.6218307	130.4712063	303.3540529	137.3218551	57.78766063	11.46084527	24.11933779	44.38768664	95.30554868	56.5825143
BEX3	11.69283525	13.76755798	12.51532517	8.258847069	3.677082488	6.013071194	8.036269953	10.17345909	1.560475626	1127.855721	4582.045939	12.98733573	26.35518894	41.58787579	162.546132
BLVRB	217.9119297	16.94468675	20.21706373	13.42062649	12.25694163	35.21941699	15.12709638	23.12149793	34.33046377	1580.193617	1492.202054	109.4646869	18.0324977	25.99242237	127.5678504
BNIP3	12.75582027	11.64947214	26.95608498	20.64711767	2.451388326	7.731091535	4.72721762	26.8209376	31.98975033	228.1616256	900.8224382	20.40867044	31.90364977	14.72903934	55.55374131
BNIP3L	248.7384954	19.06277259	21.17978105	12.3882706	2.451388326	33.50139665	27.89058396	24.97121777	26.52808564	509.129217	3688.100008	46.38334191	23.58095853	25.99242237	42.17969248
BTBD1	117.9913375	29.65320181	39.47141015	34.06774416	17.15971828	34.36040682	9.927157001	28.67065744	41.35260409	283.9566083	1726.003298	18.55333676	11.09692166	25.99242237	13.37404883
C15orf48	76.53492165	16.94468675	9.627173207	2.064711767	12.25694163	0.859010171	43.96312386	16.64747851	12.48380501	723.3420969	584.5031088	195.7377029	381.456682	53.71767289	4.115091949
C1QB	56.33820621	13.76755798	12.51532517	15.48533825	4.902776651	5.154061023	0.945443524	14.79775868	25.74784783	159.4142362	469.8946561	37.10667353	40.22634102	18.19469566	40.1221465
CALR	119.0543226	12.70851506	36.58325819	29.93832063	37.99651905	16.32119324	43.4904021	12.02317893	34.33046377	604.7777587	1645.777381	21.33633728	163.6795945	32.923735	97.73343379
CCDC115	1.062985023	19.06277259	42.35956211	50.5854383	4.902776651	17.18020341	13.23620934	45.31813595	38.23165284	327.7955232	2929.392051	12.98733573	26.35518894	13.86262526	16.4603678
CCDC12	52.08626612	28.59415889	37.54597551	36.13245593	40.44790737	44.66852887	39.70862801	43.46841612	49.15498222	409.4953193	3108.181237	22.26400412	223.3255484	66.71388408	27.77687066
CCNA2	10.62985023	6.354257531	7.701738565	10.32355884	2.451388326	7.731091535	17.49070519	11.09831901	10.14309157	260.0444728	1487.617716	11.13200206	18.0324977	4.332070395	7.201410911
CCND1	10.62985023	57.18831778	19.25434641	43.35894711	11.03124747	12.02614239	58.14477672	33.29495703	31.98975033	934.5659599	2260.078687	24.11933779	9.709806452	12.12979711	15.43159481
CD24	178.5814838	21.18085844	35.62054086	20.64711767	11.03124747	7.731091535	6.145382906	7.398879339	21.06642095	952.5000615	1288.199008	39.88967404	12.48403687	26.85883645	125.5103045
CD63	770.6641416	43.4207598	19.25434641	9.291202953	19.61110661	26.62931529	21.27247929	9.248599174	14.82451845	2151.09585	8808.805674	50.09400926	34.67788019	89.24065013	567.882689
CD74	1441.407691	16.94468675	26.95608498	38.19716769	142.1805229	14.6031729	47.74489796	68.43963389	60.0783116	1896.033072	14821.1651	77.92401441	9.709806452	832.6239299	674.8750797
CD9	574.0119123	33.8893735	52.94945264	44.391303	68.63887312	28.34733563	66.65376844	60.11589463	55.39688472	5468.904642	7628.338612	51.0216761	47.16191705	91.83989237	75.10042807
CD99	90.35372694	41.30267395	80.86825494	48.52072653	8.57985914	29.2063458	56.25388967	19.42205827	41.35260409	708.3970122	3234.250535	34.32367301	40.22634102	44.18711803	111.1074826
CDYLP1	390.1155034	63.54257531	2.888151962	3.097067651	90.70136805	18.03921358	81.30814306	15.7226186	6.241902504	0	0	5.566001029	0	31.19090684	7.201410911
CEP70	23.3856705	51.89310317	57.76303924	35.10010004	33.0937424	20.61624409	7.563548191	28.67065744	56.95736035	694.4482666	545.5362348	47.31100875	27.74230415	32.923735	51.43864937
CHCHD1	42.51940091	23.29894428	14.44075981	10.32355884	0	2.577030512	1.418165286	12.02317893	15.60475626	305.8760658	1091.07247	42.67267456	12.48403687	19.92752382	20.57545975
CHCHD2	258.3053606	18.00372967	12.51532517	19.61476179	17.15971828	9.449111876	22.21792281	24.97121777	10.14309157	1087.005823	2287.584716	12.0596689	15.25826728	69.31312632	78.18674704
CIBAR1P2	2.125970046	6.354257531	16.36619445	28.90596474	3.677082488	13.74416273	5.672661144	18.49719835	11.7035672	4.981694882	499.6928538	4.638334191	135.9372903	1.732828158	14.40282182
CLTA	164.7626785	54.01118902	58.72575656	42.32659123	19.61110661	26.62931529	68.07193372	49.94243554	28.08856127	962.4634512	2001.063584	127.0903568	22.19384332	50.25201658	37.03582754
CMKLR1	30.82656566	25.41703013	39.47141015	18.58240591	4.902776651	21.47525426	9.927157001	32.37009711	62.41902504	113.5826433	712.8645758	37.10667353	69.35576037	7.79772671	22.63300572
CMSS1	76.53492165	13.76755798	67.39021245	60.90899713	47.80207235	48.10456955	34.98141039	36.06953678	41.35260409	417.4660311	2656.623934	907.2581678	104.0336406	124.7636274	118.3088935
CNBP	302.9507315	66.71970408	59.68847388	29.93832063	9.805553303	35.21941699	33.5632451	24.04635785	48.37474441	1910.978157	3025.663151	25.04700463	37.4521106	55.45050105	54.52496833
CPNE8	11.69283525	37.06650227	17.32891177	29.93832063	1.225694163	22.33426443	22.69064457	31.44523719	51.49569566	140.4837957	637.222997	26.90233831	24.96807373	60.64898553	23.66177871
CSTB	592.0826577	26.47607305	38.50869283	107.3650119	8.57985914	16.32119324	20.79975753	36.06953678	38.23165284	9042.77255	1840.61175	219.8570407	59.64595392	183.6797847	18.51791377
CT69	97.7946221	42.36171688	29.84423694	390.230524	68.63887312	45.52753904	40.18134977	24.97121777	21.06642095	4.981694882	2.292169054	30.61300566	13.87115207	17.32828158	28.80564364
CTSC	147.7549182	63.54257531	44.28499675	88.78260599	262.2985508	108.2352815	164.0344514	217.3420806	98.30996444	1191.621416	1943.759358	180.8950334	423.0701383	215.7371057	152.2584021
CTSD	1180.97636	13.76755798	13.47804249	30.97067651	2.451388326	6.872081364	13.23620934	13.87289876	19.50594533	1097.965552	174.2048481	215.2187065	23.58095853	153.355292	106.9923907
CTSL	18.07074539	21.18085844	32.7323889	61.94135302	215.7221727	26.62931529	275.1240655	36.9943967	35.8909394	714.3750461	5872.537116	41.74500772	63.80729954	18.19469566	26.74809767
CWF19L2	38.26746082	14.82660091	10.58989053	8.258847069	3.677082488	14.6031729	15.59981814	15.7226186	22.62689658	214.2128799	277.3524555	24.11933779	6.935576037	63.24822776	15.43159481
CXCL14	13.8188053	10.59042922	10.58989053	8.258847069	26.96527158	6.872081364	20.79975753	24.04635785	21.06642095	944.5293496	7493.100637	27.83000515	0	12.99621118	16.4603678
CYBC1	21.25970046	32.83033058	101.0853187	91.87967364	96.82983886	30.92436614	64.29015963	83.23739256	63.19926285	447.3562004	2874.379994	69.57501286	38.83922581	19.92752382	38.06460053
DDIT4	28.70059562	10.59042922	13.47804249	21.67947356	7.354164977	7.731091535	9.927157001	25.89607769	14.04428063	401.5246075	217.7560601	24.11933779	12.48403687	12.12979711	22.63300572
DDOST	115.8653675	46.59788856	15.40347713	28.90596474	7.354164977	21.47525426	28.83602748	12.02317893	29.64903689	1013.276739	336.9488509	69.57501286	33.29076498	41.58787579	63.78392521
DENR	19.13373041	26.47607305	44.28499675	56.7795736	40.44790737	16.32119324	31.67235805	32.37009711	54.61664691	299.8980319	836.6417047	82.5623486	27.74230415	44.18711803	49.38110339
DNAJA1	304.0137165	43.4207598	28.88151962	56.7795736	9.805553303	72.15685433	69.01737725	40.69383636	31.98975033	475.2536918	3518.479498	219.8570407	29.12941936	53.71767289	74.07165509
DNAJB1	234.9196901	503.0453879	137.6685769	201.3093973	246.3645267	195.8543189	383.377349	272.8336756	179.454697	2378.261137	1233.186951	636.379451	2140.318765	323.1724514	199.5819595
DNAJB11	55.27522119	42.36171688	63.53934316	70.20020009	41.67360154	69.57982382	12.76348757	31.44523719	39.01189065	286.9456252	2028.569613	30.61300566	66.58152996	19.92752382	102.8772987
DNAJC1	58.46417626	26.47607305	20.21706373	19.61476179	6.128470814	14.6031729	3.781774096	10.17345909	26.52808564	247.0920662	1207.973091	19.4810036	13.87115207	19.92752382	11.31650286
DNAJC8	73.34596658	40.24363103	29.84423694	32.00303239	6.128470814	24.05228478	10.87260053	35.14467686	31.98975033	643.6349788	2411.361845	31.5406725	18.0324977	37.25580539	63.78392521
DPM2	20.19671543	9.531386297	45.24771407	26.84125297	19.61110661	10.30812205	7.090826429	27.74579752	23.40713439	421.451387	983.3405241	15.77033625	34.67788019	27.72525053	23.66177871
DPYSL2	20.19671543	24.3579872	45.24771407	38.19716769	14.70832995	40.37347802	42.07223681	74.91365331	56.17712254	70.74006733	1524.292421	36.17900669	241.3580461	15.59545342	62.75515223
DRG1	69.09402649	31.77128766	33.69510622	27.87360886	4.902776651	23.19327461	28.83602748	26.8209376	34.33046377	143.4728126	527.1988824	50.09400926	147.034212	81.44292342	37.03582754
DSTN	582.5157925	21.18085844	32.7323889	22.71182944	15.93402412	34.36040682	60.50838553	21.2717781	23.40713439	1028.221824	7128.645758	132.6563579	20.80672811	145.5575653	117.2801206
DUSP23	25.51164055	11.64947214	5.776303924	2.064711767	1.225694163	1.718020341	8.508991715	1.849719835	3.901189065	496.1768103	0	1.855333676	2.774230415	45.05353211	36.00705456
DUT	98.85760713	7.413300453	34.65782354	10.32355884	4.902776651	12.02614239	4.72721762	7.398879339	7.80237813	801.056537	4866.274902	76.99634757	9.709806452	101.3704472	17.48914078
ECHS1	139.251038	20.12181552	22.14249838	17.55005002	1.225694163	5.154061023	4.254495858	24.04635785	31.20951252	484.2207425	3280.093916	58.44301081	23.58095853	110.034588	30.86318962
EFHD2	17.00776037	13.76755798	17.32891177	11.35591472	2.451388326	1.718020341	18.43614872	25.89607769	18.72570751	458.3159292	1104.825484	46.38334191	20.80672811	91.83989237	44.23723845
EFNA1	36.14149078	40.24363103	76.05466833	30.97067651	2.451388326	24.91129495	13.23620934	20.34691818	27.30832346	1476.574363	1466.988195	50.09400926	38.83922581	35.52297724	32.92073559
EFR3A	31.88955069	16.94468675	39.47141015	41.29423535	24.51388326	46.38654921	31.19963629	37.91925661	46.81426878	502.1548441	1712.250283	153.9926951	58.25883871	64.98105592	22.63300572
EID1	49.96029607	5.295214609	16.36619445	4.129423535	1.225694163	6.013071194	10.39987876	9.248599174	8.582615943	645.6276567	524.9067134	1.855333676	22.19384332	25.99242237	31.89196261
EMP1	19.13373041	27.53511597	45.24771407	28.90596474	6.128470814	22.33426443	4.72721762	49.94243554	48.37474441	494.1841323	22.92169054	58.44301081	92.9367189	91.83989237	33.94950858
EPHX1	71.21999653	11.64947214	44.28499675	42.32659123	46.57637819	32.64238648	17.49070519	36.06953678	59.29807379	128.527728	1052.105596	113.1753543	13.87115207	19.06110974	47.32355742
EPS8L1	34.01552073	26.47607305	35.62054086	42.32659123	12.25694163	22.33426443	22.21792281	15.7226186	35.11070159	43.83891496	529.4910515	33.39600617	61.03306913	112.6338303	42.17969248
EPSTI1	12.75582027	15.88564383	11.55260785	7.226491185	47.80207235	26.62931529	16.07253991	22.19663802	22.62689658	432.4111158	27.50602865	36.17900669	97.09806452	47.65277434	16.4603678
ERGIC2	27.63761059	39.18458811	23.1052157	15.48533825	12.25694163	15.46218307	58.14477672	39.76897645	31.20951252	297.905354	838.9338737	21.33633728	104.0336406	67.58029816	31.89196261
ERP44	53.14925114	88.95960544	85.68184154	238.4742091	230.4305026	88.47804757	22.69064457	93.41085166	89.7273485	912.6465024	2617.65706	102.971019	577.0399263	207.9393789	86.41693093
ESD	56.33820621	2.118085844	11.55260785	6.194135302	0	9.449111876	21.74520105	10.17345909	10.14309157	380.601489	474.4789942	13.91500257	33.29076498	1.732828158	5.143864937
ETFB	34.01552073	24.3579872	47.17314871	58.84428537	13.48263579	25.77030512	19.38159224	45.31813595	58.51783598	586.8436571	531.7832205	52.87700978	106.807871	19.92752382	54.52496833
FABP5	9.566865206	2.118085844	14.44075981	12.3882706	9.805553303	12.02614239	16.54526167	19.42205827	10.14309157	3334.746554	1379.88577	15.77033625	12.48403687	32.05732092	3.086318962
FADS6	282.7540161	41.30267395	57.76303924	54.71486183	46.57637819	23.19327461	176.3252172	45.31813595	26.52808564	36.86454213	9.168676216	29.68533882	22.19384332	25.12600829	22.63300572
FAM32A	53.14925114	47.65693148	26.95608498	29.93832063	44.12498986	59.27170177	13.23620934	77.68823306	29.64903689	605.7740977	302.5663151	36.17900669	228.8740092	58.04974329	58.64006028
FAM53C	25.51164055	62.48353239	46.21043139	33.03538828	46.57637819	41.23248819	50.58122853	57.34131488	78.0237813	214.2128799	1132.331513	73.28568022	48.54903226	24.25959421	32.92073559
FAM83A	8.503880183	41.30267395	48.13586603	51.61779418	36.77082488	14.6031729	69.96282077	61.04075455	50.71545785	566.9168776	715.1567448	72.35801338	52.71037788	32.923735	33.94950858
FEM1C	6.377910137	13.76755798	28.88151962	27.87360886	9.805553303	27.48832546	59.56294201	17.57233843	26.52808564	84.688813	712.8645758	13.91500257	120.679023	29.45807868	6.172637924
FEN1	83.97581681	75.19204745	10.58989053	41.29423535	50.25346068	141.7366781	92.65346535	44.39327603	24.96761002	518.0962677	958.1266646	428.5820792	258.0034286	208.805793	82.30183898
FGFR2	175.3925288	151.4431378	95.30901475	74.32962362	291.7152108	186.405207	191.4523136	253.4116174	131.0799526	324.8065063	3197.57583	425.7990787	43.00057143	703.5282321	7161.288765
FIBP	134.9990979	37.06650227	44.28499675	50.5854383	24.51388326	12.88515256	68.54465549	27.74579752	54.61664691	331.7808791	1980.434063	42.67267456	13.87115207	47.65277434	80.24429301
FTH1	4.251940091	5.295214609	7.701738565	3.097067651	0	0.859010171	4.254495858	2.774579752	7.80237813	1328.119856	1292.783346	0	1.387115207	9.530554868	23.66177871
FTL	1625.3041	56.12927486	8.664455886	22.71182944	67.41317895	61.84873228	9.454435239	14.79775868	10.92332938	70566.70434	20776.22031	179.0396998	26.35518894	586.5623314	6833.110182
FTLP8	0	7.413300453	3.850869283	0	1.225694163	12.02614239	3.309052334	10.17345909	0.780237813	2.989016929	339.24102	62.15367816	8.322691245	16.4618675	38.06460053
GABARAPL2	125.4322327	7.413300453	38.50869283	17.55005002	52.704849	14.6031729	20.32703576	28.67065744	29.64903689	560.9388437	3823.337982	9.276668382	48.54903226	31.19090684	31.89196261
GAPDH	7.44089516	15.88564383	16.36619445	8.258847069	9.805553303	5.154061023	20.32703576	9.248599174	14.04428063	3922.58655	3504.726483	15.77033625	29.12941936	111.7674162	161.517359
GDI2	190.2743191	23.29894428	28.88151962	66.07077655	14.70832995	93.63210859	77.99909072	9.248599174	36.67117721	531.0486744	4300.109145	54.73234345	29.12941936	38.98863355	59.66883326
GHITM	204.0931244	19.06277259	18.29162909	23.74418532	6.128470814	14.6031729	8.981713477	32.37009711	27.30832346	1192.617755	3011.910137	31.5406725	8.322691245	63.24822776	26.74809767
GLO1	52.08626612	24.3579872	10.58989053	28.90596474	22.06249493	16.32119324	64.76288139	18.49719835	29.64903689	936.5586378	680.774209	8.349001544	79.06556682	81.44292342	65.84147119
GLOD4	42.51940091	24.3579872	25.03065034	29.93832063	23.28818909	100.50419	21.27247929	49.01757562	61.63878723	653.5983685	16.04518338	69.57501286	314.8751521	89.24065013	55.55374131
GLRX5	29.76358064	13.76755798	12.51532517	9.291202953	13.48263579	13.74416273	34.98141039	0.924859917	14.82451845	369.6417603	341.533189	16.69800309	9.709806452	21.66035197	7.201410911
GMFB	35.07850575	14.82660091	36.58325819	35.10010004	2.451388326	27.48832546	13.7089311	41.61869628	24.96761002	200.2641343	827.4730285	43.6003414	24.96807373	12.99621118	34.97828157
GNG5	3.188955069	34.94841642	31.76967158	25.80889709	14.70832995	18.89822375	7.563548191	19.42205827	28.08856127	122.5496941	687.6507162	25.04700463	34.67788019	8.664140789	11.31650286
GRN	79.72387671	51.89310317	49.09858335	53.68250595	19.61110661	18.03921358	17.01798343	56.41645496	56.95736035	1095.972874	2289.876885	71.43034654	37.4521106	73.64519671	169.7475429
GSTM4	35.07850575	43.4207598	39.47141015	56.7795736	41.67360154	60.13071194	32.14507981	32.37009711	49.93522003	432.4111158	573.0422635	12.98733573	427.2314839	30.32449276	26.74809767
GTF3C2-AS1	107.3614873	46.59788856	37.54597551	48.52072653	60.05901398	21.47525426	30.25419277	47.16785579	15.60475626	14.94508465	0	12.98733573	20.80672811	2.599242237	15.43159481
GTF3C4	73.34596658	32.83033058	64.50206048	48.52072653	28.19096574	59.27170177	16.07253991	112.8329099	58.51783598	298.9016929	1861.241272	51.94934294	124.8403687	27.72525053	45.26601144
GTF3C6	128.6211878	27.53511597	22.14249838	12.3882706	29.41665991	24.05228478	7.563548191	9.248599174	21.84665876	448.3525394	1414.268306	19.4810036	15.25826728	18.19469566	12.34527585
H2AC20	5.314925114	6.354257531	25.03065034	16.51769414	2.451388326	6.013071194	8.981713477	8.323739256	13.26404282	103.6192535	96.27110027	12.98733573	9.709806452	18.19469566	52.46742235
H2AZ1	335.9032672	5.295214609	7.701738565	8.258847069	2.451388326	0.859010171	3.781774096	16.64747851	9.362853756	3432.387774	3504.726483	38.03434037	19.4196129	38.12221947	161.517359
HBB	35334.68515	4.236171688	6.739021245	13.42062649	2.451388326	15.46218307	2.36360881	2.774579752	7.022140317	0	1737.464143	3.710667353	0	1505.827669	3.086318962
HEATR4	48.89731105	64.60161824	64.50206048	61.94135302	110.3124747	168.3659934	164.0344514	110.9831901	88.16687287	86.68149095	1455.527349	139.1500257	263.5518894	298.9128572	541.1345913
HLA-A	448.5796796	29.65320181	40.43412747	119.7532825	12.25694163	24.05228478	10.39987876	32.37009711	24.96761002	1374.947787	12272.27311	98.33268485	56.8717235	563.1691513	230.4451492
HLA-DRB1	348.6590875	8.472343375	27.9188023	20.64711767	45.35068402	29.2063458	10.39987876	21.2717781	25.74784783	1975.74019	3846.259673	31.5406725	36.06499539	350.897702	395.0488271
HMGN2	150.9438732	14.82660091	25.03065034	36.13245593	2.451388326	18.03921358	5.672661144	21.2717781	24.96761002	1388.896533	1237.771289	26.90233831	18.0324977	45.91994618	102.8772987
HNRNPA1P76	5.314925114	3.177128766	6.739021245	7.226491185	0	6.013071194	4.72721762	3.69943967	7.022140317	0	261.3072722	4.638334191	484.1032074	2.599242237	2.057545975
HNRNPCP9	0	48.71597441	8.664455886	17.55005002	35.54513072	316.1157428	9.927157001	3.69943967	4.681426878	0	0	1.855333676	2.774230415	16.4618675	10.28772987
HSP90AB1	1285.148893	59.30640363	32.7323889	29.93832063	4.902776651	30.06535597	68.07193372	24.04635785	57.73759816	1391.88555	0	168.8353646	29.12941936	252.126497	128.5966234
HSP90AB4P	42.51940091	4.236171688	19.25434641	9.291202953	7.354164977	51.54061023	42.54495858	5.549159504	10.92332938	40.84989803	761.0001259	106.6816864	8.322691245	172.4164017	48.3523304
HSPA1B	714.3259354	10.59042922	11.55260785	7.226491185	0	6.872081364	6.618104668	1.849719835	7.80237813	138.4911177	48.13555013	17.62566993	1.387115207	85.77499382	16.4603678
HSPA8	163.6996935	5.295214609	9.627173207	19.61476179	9.805553303	20.61624409	15.12709638	13.87289876	29.64903689	847.8844689	710.5724067	51.94934294	65.19441475	36.38939132	72.01410911
HSPB11	34.01552073	31.77128766	20.21706373	22.71182944	52.704849	17.18020341	74.21731663	7.398879339	71.00164098	347.7223028	1006.262215	18.55333676	16.64538249	38.98863355	32.92073559
ID2	39.33044585	13.76755798	12.51532517	10.32355884	8.57985914	9.449111876	5.199939382	12.02317893	14.04428063	721.3494189	5620.39852	44.52800823	11.09692166	40.72146171	8.230183898
IDH3B	1.062985023	11.64947214	15.40347713	13.42062649	6.128470814	19.75723392	25.05425338	30.52037727	17.16523189	455.3269122	2732.265512	12.98733573	9.709806452	6.064898553	33.94950858
IFI44	11.69283525	6.354257531	1.925434641	20.64711767	3.677082488	10.30812205	3.309052334	1.849719835	12.48380501	147.4581685	3683.51567	14.84266941	11.09692166	109.1681739	7.201410911
IFI6	15.94477534	4.236171688	5.776303924	12.3882706	36.77082488	10.30812205	27.41786219	10.17345909	9.362853756	209.231185	5927.549174	31.5406725	36.06499539	48.51918842	210.8984624
IFIH1	64.84208639	19.06277259	20.21706373	33.03538828	13.48263579	15.46218307	8.508991715	29.59551736	35.11070159	227.1652866	2104.211192	25.97467147	11.09692166	43.32070395	33.94950858
IFITM3	1558.336044	18.00372967	23.1052157	55.74721772	2.451388326	11.16713222	16.54526167	16.64747851	28.08856127	522.0816236	29018.86022	60.29834448	9.709806452	383.821437	314.8045341
IGHA1	28646.38338	8.472343375	13.47804249	13.42062649	3.677082488	4.295050853	2.36360881	12.02317893	9.362853756	477.2463697	2603.904045	452.701417	9.709806452	10.39696895	34.97828157
IGHG1	23203.90006	3.177128766	10.58989053	12.3882706	4.902776651	4.295050853	5.672661144	13.87289876	17.16523189	1140.808128	2592.4432	53.80467662	0	24.25959421	43.20846547
IGHG3	12828.10326	18.00372967	21.17978105	24.77654121	7.354164977	12.02614239	21.74520105	27.74579752	30.42927471	553.9644709	1785.599693	237.4827106	2.774230415	31.19090684	45.26601144
IGKC	39937.41029	10.59042922	2.888151962	5.161779418	1.225694163	0	0	6.474019422	0.780237813	1634.99226	7557.281371	608.5494459	4.161345622	77.9772671	77.15797405
IGLC2	1691.209171	1.059042922	2.888151962	4.129423535	0	0	0	2.774579752	1.560475626	263.0334898	116.9006218	4.638334191	1.387115207	12.99621118	17.48914078
IKZF2	213.6599896	27.53511597	59.68847388	43.35894711	71.09026144	32.64238648	52.47211558	76.76337314	33.55022596	6.974372835	2.292169054	18.55333676	6.935576037	26.85883645	24.6905517
IL33	44.64537096	23.29894428	33.69510622	50.5854383	85.7985914	13.74416273	17.49070519	35.14467686	30.42927471	5.978033859	2622.241398	32.46833934	16.64538249	12.12979711	1480.404329
IL36G	4.251940091	5.295214609	6.739021245	7.226491185	1.225694163	9.449111876	1.418165286	13.87289876	12.48380501	247.0920662	485.9398394	10.20433522	2.774230415	6.931312632	6.172637924
INAFM1	9.566865206	7.413300453	9.627173207	3.097067651	1.225694163	6.872081364	5.199939382	7.398879339	9.362853756	197.2751173	0	11.13200206	2.774230415	12.12979711	65.84147119
INKA1	0	10.59042922	6.739021245	5.161779418	19.61110661	7.731091535	1.418165286	8.323739256	7.022140317	2.989016929	463.0181489	3.710667353	104.0336406	6.064898553	11.31650286
INPP5F	121.1802926	39.18458811	60.6511912	34.06774416	25.73957742	41.23248819	33.09052334	48.0927157	37.45141502	260.0444728	2078.997332	52.87700978	31.90364977	44.18711803	79.21552002
IQGAP1	197.7152143	74.13300453	139.5940115	120.7856384	116.4409455	182.9691663	165.9253384	85.0871124	140.4428063	748.2505713	2560.352833	236.5550437	226.0997788	181.0805425	80.24429301
ITM2A	7.44089516	8.472343375	12.51532517	6.194135302	4.902776651	10.30812205	0.472721762	25.89607769	3.120951252	201.2604732	1476.156871	9.276668382	20.80672811	12.12979711	3.086318962
ITM2B	329.5253571	70.95587577	34.65782354	16.51769414	29.41665991	33.50139665	45.38128915	52.71701529	46.03403097	1713.703039	10878.63433	54.73234345	52.71037788	182.8133707	101.8485257
KIF15	22.32268548	78.36917622	71.24108173	37.16481181	45.35068402	46.38654921	34.98141039	74.91365331	82.70520818	425.4367429	1049.813427	30.61300566	99.87229494	52.85125882	46.29478443
KLC1-AS1	31.88955069	13.76755798	20.21706373	10.32355884	31.86804823	16.32119324	42.07223681	11.09831901	14.82451845	85.68515197	696.8193924	18.55333676	22.19384332	65.84747	21.60423273
KRT13	79.72387671	4.236171688	19.25434641	42.32659123	13.48263579	10.30812205	10.39987876	18.49719835	23.40713439	2157.073884	318.6114985	18.55333676	31.90364977	20.79393789	23.66177871
KRT17	3513.165501	4.236171688	16.36619445	37.16481181	30.64235407	11.16713222	30.25419277	17.57233843	39.01189065	3351.684317	740.3706044	263.457382	59.64595392	67.58029816	24.6905517
KRT18P21	0	9.531386297	9.627173207	9.291202953	0	8.590101706	2.36360881	3.69943967	3.901189065	63.76569449	380.500063	3.710667353	0	2.599242237	6.172637924
KRT19	4060.602787	38.12554519	19.25434641	65.03842067	33.0937424	29.2063458	77.52636896	44.39327603	54.61664691	7343.018256	529.4910515	123.3796895	49.93614747	715.6580292	122.4239855
KRT6B	20.19671543	9.531386297	13.47804249	57.81192948	8.57985914	9.449111876	11.34532229	12.94803884	22.62689658	1086.009484	4.584338108	525.9870973	19.4196129	6.931312632	12.34527585
KXD1	29.76358064	16.94468675	39.47141015	44.391303	8.57985914	16.32119324	17.49070519	23.12149793	31.20951252	124.5423721	889.3615929	26.90233831	26.35518894	19.06110974	9.258956886
LAGE3	61.65313133	13.76755798	17.32891177	13.42062649	6.128470814	6.013071194	3.309052334	5.549159504	3.901189065	483.2244036	854.9790571	51.0216761	18.0324977	54.58408697	135.7980343
LAMTOR2	90.35372694	23.29894428	20.21706373	26.84125297	11.03124747	9.449111876	11.34532229	45.31813595	17.9454697	409.4953193	1368.424925	14.84266941	13.87115207	53.71767289	104.9348447
LAMTOR5	10.62985023	15.88564383	31.76967158	17.55005002	6.128470814	10.30812205	4.254495858	16.64747851	11.7035672	319.8248114	2035.44612	20.40867044	16.64538249	32.923735	23.66177871
LCN2	244.4865553	4.236171688	19.25434641	21.67947356	6.128470814	6.872081364	11.81804405	9.248599174	14.82451845	7447.633849	3543.693357	147.4990273	34.67788019	90.10706421	3.086318962
LGALS1	153.0698433	5.295214609	8.664455886	5.161779418	8.57985914	4.295050853	8.508991715	2.774579752	8.582615943	187.3117276	2874.379994	175.3290324	9.709806452	9.530554868	26.74809767
LINC01326	0	5.295214609	5.776303924	19.61476179	36.77082488	0.859010171	4.254495858	0	4.681426878	211.223863	932.912805	11.13200206	4.161345622	6.931312632	3.086318962
LINC01405	76.53492165	387.6097094	41.39684479	39.22952358	498.8575243	593.5760279	92.18074358	76.76337314	77.24354349	52.80596575	43.55121203	26.90233831	87.38825807	28.59166461	52.46742235
LINC01429	17.00776037	31.77128766	51.024018	39.22952358	60.05901398	73.0158645	43.4904021	55.49159504	39.79212846	12.95240669	1558.674957	86.27301595	360.6499539	25.12600829	59.66883326
LINC01747	18.07074539	18.00372967	19.25434641	32.00303239	18.38541244	44.66852887	69.96282077	7.398879339	22.62689658	11.95606772	476.7711632	84.41768228	368.9726452	52.85125882	55.55374131
LINC02402	18.07074539	41.30267395	25.03065034	28.90596474	154.4374645	79.88794586	28.83602748	55.49159504	34.33046377	130.5204059	89.3945931	1445.304934	546.5233917	42.45428987	75.10042807
LNPEP	112.6764124	62.48353239	55.8376046	44.391303	95.6041447	78.16992552	92.65346535	49.01757562	73.34235442	345.7296248	1971.265386	80.70701492	124.8403687	56.31691513	90.53202288
LTBP3	155.1958133	118.6128073	77.01738565	109.4297237	50.25346068	67.86180347	107.7805617	102.6594508	99.87044007	467.2829799	2768.940217	51.94934294	535.4264701	103.9696895	40.1221465
MAP1LC3B	36.14149078	22.23990136	46.21043139	40.26187946	61.28470814	26.62931529	10.87260053	41.61869628	40.57236628	231.1506425	932.912805	27.83000515	26.35518894	66.71388408	31.89196261
MCHR2	70.15701151	12.70851506	7.701738565	19.61476179	201.0138427	5.154061023	38.29046272	9.248599174	3.901189065	15.94142362	0	7.421334706	8.322691245	4.332070395	11.31650286
MDK	146.6919332	33.8893735	5.776303924	6.194135302	2.451388326	4.295050853	12.76348757	23.12149793	1.560475626	1011.284061	2952.313741	13.91500257	8.322691245	131.69494	870.3419473
MEA1	28.70059562	2.118085844	7.701738565	16.51769414	1.225694163	12.88515256	3.781774096	11.09831901	28.08856127	384.5868449	1189.635739	17.62566993	11.09692166	14.72903934	67.89901716
MED30	2.125970046	1.059042922	2.888151962	7.226491185	0	4.295050853	2.836330572	6.474019422	8.582615943	303.8833878	1240.063458	5.566001029	9.709806452	9.530554868	3.086318962
MGMT	20.19671543	8.472343375	44.28499675	33.03538828	8.57985914	9.449111876	7.563548191	20.34691818	52.27593347	277.9785744	36.67470486	565.8767713	31.90364977	64.11464184	25.71932468
MIR210HG	7.44089516	15.88564383	25.99336766	67.10313244	2.451388326	15.46218307	11.81804405	21.2717781	46.03403097	374.6234551	463.0181489	14.84266941	23.58095853	6.064898553	17.48914078
MORF4L2	68.03104146	12.70851506	26.95608498	15.48533825	75.99303809	47.24555938	71.38098606	11.09831901	5.461664691	338.755252	1950.635865	24.11933779	31.90364977	36.38939132	19.54668676
MRPL21	27.63761059	14.82660091	20.21706373	25.80889709	14.70832995	13.74416273	2.36360881	21.2717781	20.28618314	299.8980319	451.5573036	22.26400412	6.935576037	36.38939132	11.31650286
MRPL22	53.14925114	10.59042922	16.36619445	16.51769414	15.93402412	22.33426443	10.87260053	8.323739256	35.8909394	318.8284725	297.981977	26.90233831	13.87115207	54.58408697	31.89196261
MRPL51	218.9749147	19.06277259	7.701738565	16.51769414	3.677082488	24.05228478	3.309052334	6.474019422	14.04428063	827.9576894	1900.208146	17.62566993	8.322691245	54.58408697	68.92779015
MRPS31	13.8188053	5.295214609	25.99336766	12.3882706	61.28470814	9.449111876	8.036269953	16.64747851	14.04428063	197.2751173	1246.939965	21.33633728	26.35518894	32.05732092	17.48914078
MT-ATP6	17190.59379	895.9503119	378.347907	228.1506503	246.3645267	82.46497637	733.6641746	270.9839558	234.8515817	346858.4769	204688.4043	661.4264556	375.9082212	29808.10997	28312.86138
MT-ATP8	2503.329729	321.9490483	119.3769478	57.81192948	80.89581475	17.18020341	250.0698121	83.23739256	93.62853756	33420.19829	31239.97204	265.3127157	187.260553	2161.703127	4175.789555
MT-CO1	21620.05238	4479.75156	1098.460463	585.345786	953.5900587	257.7030512	2674.187007	736.1884942	793.5018558	587380.6838	530660.0577	1825.648338	1204.016	24965.72168	22641.2359
MT-CO2	51333.67272	6589.36506	691.2310362	418.1041329	517.2429367	179.5331256	2574.442716	728.7896149	529.0012372	1204954.424	350325.9495	3642.947674	2222.158562	40147.02918	47195.98957
MT-CYB	10588.39381	3054.279787	1233.240888	771.1698451	588.3331982	129.7105358	2658.114468	796.3043889	1021.331297	523771.4145	330228.2113	925.8115045	1145.757161	19574.89329	20076.50485
MT-ND1	3259.11208	2550.175356	615.1763679	288.0272915	344.4200598	147.7497493	1416.274399	388.4411653	386.2177174	224776.0658	86183.26426	551.9617687	427.2314839	14096.55706	13991.31263
MT-ND2	10464.02457	3388.93735	553.5624594	430.4924035	497.6318301	111.6713222	2445.862396	437.4587409	435.3726997	186457.8651	107892.3974	879.4281626	853.0758526	8679.736243	15820.471
MT-ND3	8702.658382	811.2268782	185.8044429	122.8503502	121.3437221	30.06535597	393.7772277	206.2437616	139.6625685	119003.7237	19141.90377	399.8244073	223.3255484	5576.241012	8231.212671
MT-ND4	19241.0919	3445.066625	1275.60045	726.7785421	739.0935802	336.7319869	2622.187614	835.1485054	1178.939335	771890.7062	364867.47	1671.655642	1115.240627	34341.18843	42971.84768
MT-ND4L	4627.173805	693.6731138	222.3877011	108.3973678	144.6319112	40.37347802	424.0314205	179.422824	151.3661357	143463.8456	48974.48401	238.4103774	484.1032074	1982.355413	17164.04852
MT-ND5	5071.501544	2428.38542	1396.902832	977.6410218	812.6352299	368.5153632	2809.385431	1069.138064	1207.808135	202102.3797	143322.4544	1295.950573	1568.8273	11314.50146	8572.765303
MT-ND6	3717.258625	1118.349326	376.4224724	165.1769414	302.7464582	60.98972211	1472.528289	275.6082554	284.0065639	100207.7889	55202.30733	667.9201235	557.6203134	7424.302242	6815.621041
MT-RNR1	30769.16447	12403.5107	774.9874431	504.8220271	404.4790737	187.2642172	1048.024146	780.5817703	605.4645429	502382.0094	131724.079	4336.842469	1525.826728	18938.94535	26025.89903
MT-RNR2	164082.3681	46183.80278	2194.995491	6051.67019	2311.659191	498.2258989	3614.903314	4284.875997	1501.95779	5631220.217	1422270.268	29010.92503	10809.78881	115869.8868	202610.6672
MT-TP	256.1793905	121.789936	50.06130067	45.42365888	40.44790737	12.88515256	191.4523136	61.96561446	64.75973848	9147.388143	2927.099882	67.71967919	72.12999079	117.8323147	126.5390774
MTATP6P1	511.295796	213.9266702	77.98010297	45.42365888	66.18748479	28.34733563	254.7970297	44.39327603	83.48544599	54386.15937	42382.20581	25.04700463	86.00114286	2574.116229	2344.573638
MTCO3P12	4.251940091	5.295214609	0	2.064711767	0	0	0.945443524	1.849719835	0	1056.119315	236.0934126	0.927666838	1.387115207	5.198484474	7.201410911
MTLN	21.25970046	10.59042922	4.813586603	6.194135302	15.93402412	6.872081364	19.854314	18.49719835	22.62689658	208.2348461	660.1446875	6.493667867	59.64595392	9.530554868	55.55374131
MTND2P28	28.70059562	104.8452493	25.99336766	13.42062649	14.70832995	27.48832546	38.29046272	12.94803884	28.86879908	2837.573405	3094.428223	11.13200206	15.25826728	58.04974329	120.3664395
MTPN	58.46417626	30.71224473	7.701738565	14.45298237	19.61110661	56.69467126	8.981713477	25.89607769	13.26404282	451.3415563	1716.834621	32.46833934	8.322691245	77.11085303	23.66177871
MUC1	323.147447	23.29894428	42.35956211	39.22952358	30.64235407	8.590101706	10.39987876	25.89607769	38.23165284	532.0450134	816.0121832	51.94934294	94.32383411	320.5732092	772.6085135
MYH9	279.565061	98.49099174	156.9229233	184.7917032	232.8818909	128.8515256	94.07163063	127.6306686	181.7954104	775.1517237	4251.973595	291.2873872	178.9378618	207.0729649	99.79097977
MYH9-DT	4.251940091	20.12181552	12.51532517	11.35591472	19.61110661	12.02614239	4.72721762	28.67065744	49.15498222	53.80230473	201.7108767	13.91500257	113.743447	53.71767289	36.00705456
MYL12A	216.8489447	26.47607305	16.36619445	21.67947356	14.70832995	41.23248819	72.79915134	15.7226186	9.362853756	625.7008772	3956.283787	81.63468176	30.51653456	30.32449276	14.40282182
NAA38	153.0698433	7.413300453	8.664455886	13.42062649	12.25694163	5.154061023	16.54526167	14.79775868	10.14309157	301.8907099	1366.132756	15.77033625	6.935576037	43.32070395	104.9348447
NALCN	42.51940091	72.01491869	100.1226013	104.2679442	305.1978465	144.3137087	181.5251566	121.1566492	99.09020225	80.70345709	3935.654266	103.8986859	797.5912443	149.0232216	159.459813
NAXE	136.0620829	88.95960544	85.68184154	68.13548832	171.5971828	65.28477296	265.1969085	56.41645496	71.7818788	1085.013145	3254.880057	78.85168125	152.5826728	189.7446833	155.3447211
NDUFA6	56.33820621	2.118085844	23.1052157	27.87360886	8.57985914	5.154061023	1.418165286	5.549159504	12.48380501	725.3347748	683.0663781	6.493667867	43.00057143	36.38939132	52.46742235
NDUFB2	121.1802926	15.88564383	23.1052157	10.32355884	31.86804823	10.30812205	23.16336634	24.97121777	22.62689658	519.0926067	1063.566441	87.20068279	12.48403687	67.58029816	93.61834184
NDUFB4	69.09402649	8.472343375	8.664455886	13.42062649	2.451388326	25.77030512	29.30874924	11.09831901	16.38499407	1425.761075	5317.832205	14.84266941	19.4196129	71.91236855	177.9777268
NDUFB6	19.13373041	12.70851506	8.664455886	16.51769414	4.902776651	10.30812205	1.418165286	19.42205827	12.48380501	508.132878	948.9579883	34.32367301	11.09692166	12.99621118	89.5032499
NFKBIZ	54.21223617	26.47607305	49.09858335	30.97067651	31.86804823	21.47525426	69.01737725	31.44523719	29.64903689	654.5947075	483.6476704	69.57501286	27.74230415	41.58787579	48.3523304
NMRK1	39.33044585	19.06277259	31.76967158	17.55005002	22.06249493	17.18020341	8.981713477	15.7226186	21.06642095	260.0444728	1794.768369	31.5406725	26.35518894	17.32828158	26.74809767
NUDT16L1	1.062985023	4.236171688	9.627173207	25.80889709	3.677082488	7.731091535	0.472721762	12.94803884	15.60475626	351.7076587	2427.407028	13.91500257	19.4196129	6.064898553	2.057545975
OFD1P17	273.1871509	23.29894428	25.03065034	46.45601476	22.06249493	23.19327461	18.90887048	97.11029133	23.40713439	3.985355906	0	4.638334191	11.09692166	8.664140789	6.172637924
OSTC	133.9361129	7.413300453	12.51532517	28.90596474	26.96527158	18.89822375	0.472721762	11.09831901	14.04428063	406.5063024	1682.452086	43.6003414	15.25826728	44.18711803	45.26601144
PA2G4	138.188053	25.41703013	33.69510622	15.48533825	1.225694163	9.449111876	8.036269953	16.64747851	21.84665876	198.2714563	1705.373776	24.11933779	13.87115207	38.12221947	27.77687066
PAFAH1B3	6.377910137	16.94468675	6.739021245	10.32355884	2.451388326	12.02614239	37.81774096	24.04635785	24.1873722	396.5429126	302.5663151	15.77033625	15.25826728	43.32070395	87.44570392
PARK7	81.84984676	94.25482005	50.06130067	68.13548832	55.15623733	67.0027933	39.70862801	45.31813595	53.05617128	299.8980319	1902.500315	37.10667353	44.38768664	161.1530187	125.5103045
PCNP	104.1725322	14.82660091	33.69510622	39.22952358	63.73609647	21.47525426	8.036269953	19.42205827	27.30832346	435.4001327	1769.55451	29.68533882	44.38768664	38.12221947	39.09337352
PDE11A	688.8142948	283.8235031	83.7564069	190.9858385	208.3680077	414.0429022	306.3237018	20318.24753	535.2431397	89.67050788	5799.187707	57046.87221	7243.515613	3998.500974	564.79637
PDIA3	305.0767016	105.9042922	202.1706373	76.39433539	36.77082488	61.84873228	173.0161649	105.4340306	138.8823307	1001.320671	6223.238981	76.99634757	307.9395761	239.1302858	251.0206089
PERP	789.797872	25.41703013	14.44075981	12.3882706	8.57985914	11.16713222	17.49070519	16.64747851	21.06642095	5662.194403	320.9036676	71.43034654	23.58095853	189.7446833	99.79097977
PFDN1	9.566865206	8.472343375	10.58989053	13.42062649	24.51388326	41.23248819	36.87229743	22.19663802	46.03403097	120.5570161	962.7110027	52.87700978	27.74230415	60.64898553	21.60423273
PFDN2	19.13373041	4.236171688	20.21706373	15.48533825	9.805553303	34.36040682	8.981713477	16.64747851	11.7035672	330.7845402	87.10242405	77.92401441	13.87115207	52.85125882	26.74809767
PFN2	60.5901463	32.83033058	30.80695426	27.87360886	20.83680077	24.91129495	12.29076581	8.323739256	18.72570751	776.1480626	151.2831576	28.75767198	29.12941936	32.05732092	41.15091949
PLAT	46.77134101	42.36171688	93.3835801	125.9474178	13.48263579	24.91129495	213.1975146	81.38767273	72.56211661	470.2719969	2803.322753	142.8606931	70.74287558	87.50782197	47.32355742
PLEKHA1	274.2501359	57.18831778	46.21043139	51.61779418	68.63887312	42.95050853	30.72691453	55.49159504	62.41902504	180.3373547	1918.545498	60.29834448	1475.890581	109.1681739	60.69760625
PLSCR1	34.01552073	13.76755798	20.21706373	13.42062649	33.0937424	12.02614239	10.39987876	16.64747851	24.1873722	188.3080665	1528.876759	21.33633728	4.161345622	44.18711803	37.03582754
PPCS	136.0620829	20.12181552	26.95608498	29.93832063	15.93402412	20.61624409	87.92624773	15.7226186	27.30832346	230.1543036	2035.44612	22.26400412	30.51653456	88.37423605	16.4603678
PPIA	461.3354999	142.9707945	115.5260785	139.3680443	64.96179063	65.28477296	69.01737725	119.3069293	88.16687287	5315.468439	1510.539407	115.0306879	22.19384332	182.8133707	263.3658848
PPP2R2A	25.51164055	25.41703013	50.06130067	55.74721772	77.21873226	50.68160006	32.61780158	38.84411653	40.57236628	268.0151847	2134.009389	68.64734603	52.71037788	19.06110974	19.54668676
PRDX1	62.71611635	29.65320181	31.76967158	22.71182944	20.83680077	124.5564747	15.59981814	27.74579752	42.91307972	3525.047299	937.4971431	99.26035169	16.64538249	126.4964555	127.5678504
PRDX5	238.1086451	18.00372967	24.06793302	12.3882706	9.805553303	17.18020341	51.99939382	9.248599174	23.40713439	927.591587	1941.467189	38.03434037	8.322691245	139.4926667	103.9060717
PREB	26.57462557	29.65320181	47.17314871	20.64711767	4.902776651	22.33426443	8.981713477	23.12149793	19.50594533	459.3122681	2076.705163	88.12834963	13.87115207	14.72903934	15.43159481
PRKD1	7.44089516	20.12181552	27.9188023	48.52072653	24.51388326	54.11764075	39.23590624	36.9943967	31.98975033	52.80596575	437.8042893	820.9851518	177.5507466	136.8934245	56.5825143
PRMT2	109.4874574	72.01491869	52.94945264	55.74721772	15.93402412	18.89822375	35.45413215	49.94243554	55.39688472	328.7918622	2950.021572	172.5460319	45.77480185	35.52297724	60.69760625
PRNP	143.5029781	33.8893735	7.701738565	10.32355884	7.354164977	5.154061023	7.090826429	20.34691818	8.582615943	630.6825721	2312.798575	29.68533882	19.4196129	19.92752382	45.26601144
PRR13	25.51164055	21.18085844	11.55260785	41.29423535	12.25694163	11.16713222	145.5983027	21.2717781	22.62689658	281.9639303	1462.403856	27.83000515	19.4196129	48.51918842	27.77687066
PSMA3	128.6211878	10.59042922	39.47141015	13.42062649	33.0937424	56.69467126	37.3450192	21.2717781	23.40713439	953.4964004	4483.48267	22.26400412	19.4196129	141.2254949	23.66177871
PSMA5	60.5901463	48.71597441	41.39684479	52.65015007	19.61110661	79.02893569	38.76318448	38.84411653	35.8909394	744.2652154	2351.765449	29.68533882	62.42018433	29.45807868	42.17969248
PTMA	6747.828925	142.9707945	29.84423694	44.391303	3.677082488	21.47525426	42.54495858	28.67065744	28.86879908	11022.4981	992.5092004	167.9076977	67.96864516	999.8418471	682.0764906
PTN	0	9.531386297	2.888151962	6.194135302	12.25694163	4.295050853	10.39987876	4.624299587	6.241902504	247.0920662	0	4.638334191	2.774230415	51.11843066	56.5825143
PTTG1IP	26.57462557	18.00372967	17.32891177	25.80889709	31.86804823	7.731091535	22.69064457	9.248599174	20.28618314	562.9315217	2972.943263	45.45567507	52.71037788	27.72525053	57.61128729
PWWP2B	23.3856705	20.12181552	18.29162909	12.3882706	3.677082488	9.449111876	9.454435239	16.64747851	27.30832346	85.68515197	162.7440028	23.19167095	30.51653456	18.19469566	26.74809767
RAB18	92.47969699	74.13300453	42.35956211	44.391303	33.0937424	46.38654921	91.23530006	70.28935372	63.97950067	606.7704366	3213.621014	38.03434037	49.93614747	45.91994618	51.43864937
RAN	76.53492165	30.71224473	41.39684479	47.48837065	12.25694163	14.6031729	8.981713477	13.87289876	53.8364091	826.9613504	1565.551464	37.10667353	23.58095853	64.11464184	37.03582754
RARG	18.07074539	45.53884564	30.80695426	38.19716769	13.48263579	10.30812205	13.23620934	49.94243554	32.76998815	306.8724047	1169.006218	35.25133985	84.61402765	16.4618675	31.89196261
RBM46	3.188955069	4.236171688	20.21706373	9.291202953	14.70832995	28.34733563	9.927157001	16.64747851	20.28618314	41.84623701	405.7139225	25.97467147	11.09692166	75.37802487	14.40282182
RBP1	1.062985023	24.3579872	41.39684479	26.84125297	19.61110661	20.61624409	6.618104668	14.79775868	43.69331753	973.42318	4.584338108	7.421334706	19.4196129	58.04974329	164.603678
RCAN2-DT	108.4244723	13.76755798	19.25434641	15.48533825	83.34720307	40.37347802	104.4715094	13.87289876	24.1873722	13.94874567	0	11.13200206	9.709806452	11.26338303	7.201410911
RFC1	130.7471578	75.19204745	51.98673532	46.45601476	22.06249493	39.51446785	54.36300263	58.2661748	39.79212846	197.2751173	1730.587636	225.4230417	86.00114286	96.17196276	45.26601144
RFTN1	45.70835598	75.19204745	60.6511912	27.87360886	14.70832995	36.93743733	41.59951505	49.01757562	54.61664691	26.90115236	1797.060538	146.5713604	45.77480185	195.8095818	18.51791377
RGS19	8.503880183	6.354257531	18.29162909	17.55005002	9.805553303	3.436040682	6.618104668	15.7226186	23.40713439	35.86820315	263.5994412	12.0596689	30.51653456	38.98863355	26.74809767
RHCG	69.09402649	12.70851506	27.9188023	26.84125297	155.6631587	9.449111876	9.927157001	17.57233843	28.86879908	1852.194157	715.1567448	128.0180237	18.0324977	18.19469566	11.31650286
RHOC	21.25970046	29.65320181	21.17978105	36.13245593	9.805553303	9.449111876	11.81804405	10.17345909	13.26404282	317.8321335	87.10242405	32.46833934	36.06499539	44.18711803	60.69760625
RIC8A	13.8188053	6.354257531	29.84423694	51.61779418	64.96179063	17.18020341	19.854314	17.57233843	63.19926285	277.9785744	2661.208272	10.20433522	38.83922581	45.05353211	40.1221465
RILPL2	23.3856705	25.41703013	25.99336766	16.51769414	34.31943656	14.6031729	4.254495858	24.04635785	18.72570751	138.4911177	609.7169684	49.16634242	511.8455115	7.79772671	42.17969248
RIOK1	34.01552073	15.88564383	30.80695426	37.16481181	36.77082488	54.11764075	14.65437462	25.89607769	42.1328419	214.2128799	1428.021321	48.23867559	15.25826728	10.39696895	29.83441663
RN7SKP299	0	4.236171688	5.776303924	2.064711767	0	1.718020341	20.79975753	9.248599174	3.901189065	8.967050788	472.1868251	1.855333676	62.42018433	0.866414079	2.057545975
RN7SL457P	9.566865206	2.118085844	5.776303924	5.161779418	14.70832995	31.78337631	13.23620934	11.09831901	1.560475626	13.94874567	121.4849599	18.55333676	359.2628387	112.6338303	26.74809767
RN7SL683P	14.88179032	24.3579872	9.627173207	3.097067651	22.06249493	79.88794586	0.472721762	8.323739256	0	31.88284725	36.67470486	1425.82393	22.19384332	210.5386212	115.2225746
RNF145	1056.607113	66.71970408	20.21706373	25.80889709	22.06249493	14.6031729	17.01798343	15.7226186	31.98975033	191.2970835	719.7410829	102.971019	24.96807373	145.5575653	87.44570392
RNF187	167.9516336	40.24363103	82.79368958	50.5854383	14.70832995	47.24555938	36.87229743	50.86729546	58.51783598	606.7704366	2702.467315	88.12834963	49.93614747	58.91615737	67.89901716
RNF44	30.82656566	28.59415889	39.47141015	26.84125297	23.28818909	24.91129495	34.98141039	28.67065744	40.57236628	145.4654906	701.4037305	79.77934808	72.12999079	16.4618675	16.4603678
RNF5	14.88179032	14.82660091	6.739021245	18.58240591	1.225694163	7.731091535	3.781774096	10.17345909	7.80237813	295.912676	1476.156871	3.710667353	6.935576037	5.198484474	8.230183898
RNF7	25.51164055	22.23990136	32.7323889	19.61476179	45.35068402	28.34733563	138.980198	12.94803884	27.30832346	1049.144942	1991.894908	11.13200206	13.87115207	40.72146171	41.15091949
RPL10A	1138.456959	10.59042922	9.627173207	8.258847069	7.354164977	16.32119324	46.32673267	12.02317893	20.28618314	472.2646748	116.9006218	14.84266941	9.709806452	110.9010021	16.4603678
RPL15	366.7298329	79.42821914	57.76303924	45.42365888	25.73957742	28.34733563	85.56263892	48.0927157	39.01189065	767.1810118	4178.624185	43.6003414	43.00057143	181.9469566	109.0499367
RPL18	3302.694466	23.29894428	51.024018	85.68553834	12.25694163	30.06535597	29.781471	54.56673513	40.57236628	1135.826433	412.5904297	179.9673666	44.38768664	155.0881201	183.1215917
RPL21P40	1.062985023	6.354257531	1.925434641	0	1.225694163	6.013071194	0.472721762	1.849719835	1.560475626	1.992677953	38.96687392	0	271.8745807	0.866414079	1.028772987
RPL27	1881.48349	27.53511597	28.88151962	52.65015007	31.86804823	23.19327461	67.1264902	10.17345909	60.0783116	471.2683358	2145.470235	79.77934808	31.90364977	236.5310436	160.488586
RPL34	1650.815741	28.59415889	25.99336766	56.7795736	9.805553303	10.30812205	23.16336634	22.19663802	27.30832346	801.056537	2.292169054	94.6220175	8.322691245	214.8706916	65.84147119
RPL35AP24	4.251940091	3.177128766	8.664455886	3.097067651	0	0	8.508991715	5.549159504	1.560475626	26.90115236	210.879553	57.51534397	4.161345622	1.732828158	5.143864937
RPL36	1657.193651	26.47607305	19.25434641	25.80889709	6.128470814	0.859010171	39.23590624	9.248599174	18.72570751	565.9205386	3165.485464	163.2693635	13.87115207	246.9280125	112.1362556
RPL9P28	213.6599896	10.59042922	11.55260785	29.93832063	1.225694163	1.718020341	41.12679329	4.624299587	11.7035672	0	2.292169054	2.783000515	0	0.866414079	7.201410911
RPS15AP10	27.63761059	8.472343375	11.55260785	13.42062649	11.03124747	13.74416273	22.21792281	23.12149793	3.901189065	16.9377626	1331.75022	121.5243558	178.9378618	7.79772671	15.43159481
RPS21	2114.27721	6.354257531	5.776303924	10.32355884	0	0.859010171	2.836330572	5.549159504	10.14309157	647.6203347	2.292169054	16.69800309	1.387115207	143.8247371	245.876744
RPS24	1935.695727	83.66439083	74.12923369	72.26491185	36.77082488	30.92436614	135.1984239	89.71141199	88.16687287	481.2317256	1684.744255	152.1373615	123.4532535	254.7257392	147.1145372
RPS26	211.5340195	32.83033058	33.69510622	34.06774416	25.73957742	10.30812205	36.87229743	26.8209376	24.1873722	488.2060984	1776.431017	40.81734088	24.96807373	57.18332921	58.64006028
RPS28	3215.529694	29.65320181	23.1052157	41.29423535	39.22221321	13.74416273	39.23590624	34.21981694	20.28618314	304.8797268	410.2982607	199.4483702	18.0324977	263.38988	41.15091949
RRAS	24.44865553	12.70851506	17.32891177	11.35591472	2.451388326	4.295050853	3.781774096	8.323739256	7.80237813	143.4728126	1434.897828	5.566001029	13.87115207	8.664140789	18.51791377
RWDD4	8.503880183	32.83033058	14.44075981	18.58240591	71.09026144	15.46218307	7.090826429	22.19663802	8.582615943	99.63389764	637.222997	50.09400926	51.32326268	40.72146171	28.80564364
S100A2	5722.048378	167.3287817	40.43412747	61.94135302	193.6596777	286.0503868	20.32703576	108.2086103	32.76998815	6083.64579	73.34940973	1031.565524	91.54960369	172.4164017	333.3224479
SAMD9	7.44089516	24.3579872	47.17314871	54.71486183	20.83680077	22.33426443	6.145382906	11.09831901	24.1873722	167.384948	955.8344955	37.10667353	22.19384332	19.06110974	28.80564364
SASS6	13.8188053	48.71597441	21.17978105	18.58240591	7.354164977	12.88515256	7.090826429	17.57233843	33.55022596	111.5899654	501.9850228	14.84266941	12.48403687	19.06110974	31.89196261
SELENOW	541.0593766	60.36544655	73.16651637	93.94438541	224.3020318	30.92436614	21.74520105	54.56673513	53.8364091	1811.344259	13594.85466	38.03434037	58.25883871	52.85125882	54.52496833
SENP7	13.8188053	42.36171688	65.46477781	35.10010004	72.31595561	34.36040682	38.29046272	44.39327603	23.40713439	198.2714563	1595.349662	67.71967919	213.6157419	32.05732092	41.15091949
SERPINB1	2.125970046	19.06277259	27.9188023	16.51769414	22.06249493	21.47525426	6.618104668	36.06953678	31.20951252	264.0298288	346.1175271	87.20068279	44.38768664	39.85504763	13.37404883
SF3B6	43.58238594	28.59415889	9.627173207	10.32355884	7.354164977	11.16713222	6.145382906	18.49719835	14.82451845	780.1334185	2945.437234	52.87700978	24.96807373	46.78636026	83.33061197
SH3PXD2A	62.71611635	90.01864836	100.1226013	79.49140304	90.70136805	39.51446785	32.61780158	115.6074897	100.6506779	1201.584806	387.3765701	80.70701492	70.74287558	160.2866046	160.488586
SLC22A23	40.39343087	41.30267395	51.024018	45.42365888	72.31595561	115.966373	34.50868862	37.91925661	85.04592162	29.89016929	1471.572533	86.27301595	221.9384332	62.38181368	56.5825143
SLC25A1	19.13373041	13.76755798	20.21706373	18.58240591	6.128470814	7.731091535	4.72721762	12.94803884	17.9454697	508.132878	114.6084527	18.55333676	24.96807373	19.92752382	12.34527585
SMCR5	323.147447	18.00372967	38.50869283	25.80889709	6.128470814	82.46497637	23.16336634	66.58991405	19.50594533	22.91579646	0	12.98733573	5.54846083	20.79393789	13.37404883
SMNDC1	38.26746082	1.059042922	35.62054086	26.84125297	6.128470814	18.89822375	2.836330572	29.59551736	32.76998815	158.4178973	777.0453093	41.74500772	43.00057143	6.931312632	14.40282182
SNX17	92.47969699	31.77128766	28.88151962	45.42365888	9.805553303	24.05228478	28.83602748	26.8209376	36.67117721	335.7662351	2574.105848	20.40867044	13.87115207	27.72525053	21.60423273
SOD1	318.8955069	15.88564383	15.40347713	18.58240591	66.18748479	9.449111876	1.418165286	5.549159504	18.72570751	1970.758495	2216.527475	34.32367301	4.161345622	116.9659007	137.8555803
SOD2	343.3441624	128.1441935	105.8989053	58.84428537	118.8923338	79.02893569	46.79945443	74.91365331	93.62853756	996.3389764	3834.798827	192.9547023	55.4846083	97.03837684	58.64006028
SPARC	9.566865206	39.18458811	33.69510622	23.74418532	14.70832995	29.2063458	17.01798343	29.59551736	28.86879908	203.2531512	2851.458303	20.40867044	24.96807373	32.923735	312.7469881
SPR	0	10.59042922	5.776303924	12.3882706	8.57985914	6.013071194	5.199939382	22.19663802	17.9454697	425.4367429	162.7440028	14.84266941	4.161345622	2.599242237	18.51791377
SPRR2A	1.062985023	0	8.664455886	6.194135302	35.54513072	0	0.945443524	6.474019422	4.681426878	701.4226394	3371.780678	76.99634757	45.77480185	4.332070395	3.086318962
SPRR2E	14.88179032	2.118085844	7.701738565	0	20.83680077	2.577030512	1.418165286	12.02317893	4.681426878	197.2751173	82.51808594	65.86434551	44.38768664	0.866414079	5.143864937
SPRR3	31.88955069	10.59042922	24.06793302	15.48533825	12.25694163	7.731091535	2.36360881	40.69383636	18.72570751	4610.060444	683.0663781	41.74500772	273.2616959	6.931312632	13.37404883
SQLE	9.566865206	23.29894428	41.39684479	47.48837065	15.93402412	18.03921358	42.54495858	48.0927157	28.08856127	121.5533551	685.3585471	70.5026797	122.0661383	20.79393789	61.72637924
SQSTM1	64.84208639	172.6239963	116.4887958	92.91202953	246.3645267	172.6610443	261.4151344	119.3069293	324.5789302	1724.662768	123.7771289	389.620072	772.6231705	239.1302858	284.9701175
SRPRB	86.10178685	58.2473607	54.87488728	15.48533825	3.677082488	21.47525426	3.781774096	34.21981694	47.59450659	284.9529473	1854.364765	78.85168125	11.09692166	28.59166461	97.73343379
SSBP1	76.53492165	28.59415889	14.44075981	19.61476179	14.70832995	34.36040682	12.29076581	42.5435562	23.40713439	578.8729453	2587.858862	59.37067764	13.87115207	25.99242237	26.74809767
STARD10	26.57462557	19.06277259	30.80695426	42.32659123	18.38541244	12.88515256	59.56294201	48.0927157	37.45141502	247.0920662	511.153699	31.5406725	134.5501751	58.91615737	11.31650286
SVBP	17.00776037	29.65320181	13.47804249	16.51769414	6.128470814	5.154061023	0.472721762	16.64747851	10.14309157	136.4984398	820.5965213	12.98733573	9.709806452	15.59545342	14.40282182
SYNGR2	175.3925288	7.413300453	67.39021245	75.36197951	15.93402412	19.75723392	24.58153162	64.74019422	47.59450659	1075.049756	1233.186951	38.03434037	37.4521106	126.4964555	46.29478443
SYNJ2BP	48.89731105	9.531386297	26.95608498	33.03538828	44.12498986	47.24555938	28.83602748	12.02317893	32.76998815	196.2787784	1317.997206	129.8733573	108.1949862	82.3093375	54.52496833
TACSTD2	2283.291829	18.00372967	8.664455886	18.58240591	4.902776651	31.78337631	7.563548191	12.94803884	13.26404282	4090.967837	577.6266016	131.728691	20.80672811	425.4093128	66.87024417
TCERG1	11.69283525	20.12181552	36.58325819	25.80889709	1.225694163	76.45190518	42.54495858	44.39327603	36.67117721	503.1511831	889.3615929	26.90233831	90.16248848	55.45050105	27.77687066
TFDP1	11.69283525	20.12181552	28.88151962	16.51769414	9.805553303	6.013071194	35.45413215	26.8209376	21.06642095	1025.232807	1295.075515	29.68533882	27.74230415	32.05732092	34.97828157
THAP1	5.314925114	20.12181552	19.25434641	24.77654121	14.70832995	34.36040682	15.59981814	43.46841612	9.362853756	46.82793189	797.6748308	50.09400926	153.969788	9.530554868	6.172637924
TIMM17A	60.5901463	83.66439083	71.24108173	82.58847069	46.57637819	24.05228478	19.38159224	26.8209376	41.35260409	466.286641	1948.343696	130.8010242	30.51653456	113.5002443	61.72637924
TIMMDC1	24.44865553	8.472343375	25.03065034	14.45298237	6.128470814	20.61624409	10.87260053	12.94803884	13.26404282	359.6783705	1753.509326	24.11933779	18.0324977	15.59545342	134.7692613
TIMP1	164.7626785	7.413300453	16.36619445	12.3882706	11.03124747	13.74416273	7.090826429	10.17345909	10.14309157	88.6741689	3419.916228	13.91500257	18.0324977	31.19090684	347.7252697
TM4SF1	3.188955069	27.53511597	43.32227943	44.391303	19.61110661	18.89822375	22.21792281	24.04635785	42.1328419	883.7526721	4327.615174	60.29834448	69.35576037	46.78636026	74.07165509
TM9SF4	75.47193662	113.3175926	44.28499675	53.68250595	52.704849	158.0578714	18.90887048	77.68823306	56.95736035	305.8760658	1205.680922	148.4266941	104.0336406	116.0994866	365.2144105
TMEM147	190.2743191	1.059042922	9.627173207	9.291202953	7.354164977	6.013071194	2.836330572	20.34691818	21.06642095	638.6532839	1487.617716	41.74500772	13.87115207	28.59166461	56.5825143
TMEM234	1.062985023	15.88564383	11.55260785	19.61476179	44.12498986	16.32119324	9.927157001	18.49719835	10.92332938	82.69613504	499.6928538	8.349001544	123.4532535	12.99621118	21.60423273
TMEM254	13.8188053	19.06277259	31.76967158	7.226491185	6.128470814	6.013071194	5.199939382	21.2717781	33.55022596	170.373965	634.9308279	18.55333676	6.935576037	12.12979711	24.6905517
TMEM50A	44.64537096	22.23990136	29.84423694	26.84125297	3.677082488	17.18020341	12.29076581	30.52037727	26.52808564	194.2861004	1597.641831	20.40867044	31.90364977	63.24822776	28.80564364
TNFSF10	637.7910137	46.59788856	48.13586603	76.39433539	57.60762565	38.65545768	70.43554253	24.04635785	37.45141502	3576.856925	3124.226421	49.16634242	41.61345622	493.856025	204.7258245
TPD52	80.78686174	27.53511597	48.13586603	53.68250595	39.22221321	46.38654921	42.54495858	60.11589463	53.05617128	358.6820315	577.6266016	135.4393584	79.06556682	90.10706421	38.06460053
TRAM1	131.8101428	31.77128766	22.14249838	29.93832063	9.805553303	12.02614239	25.99969691	25.89607769	27.30832346	594.8143689	2801.030584	25.97467147	36.06499539	50.25201658	69.95656314
TRBC2	28.70059562	5.295214609	1.925434641	5.161779418	2.451388326	3.436040682	0.472721762	12.02317893	5.461664691	499.1658272	0	61.22601132	1.387115207	47.65277434	27.77687066
TRIM49C	0	3.177128766	1.925434641	3.097067651	2.451388326	0	17.96342695	1.849719835	5.461664691	26.90115236	265.8916103	5.566001029	0	7.79772671	1.028772987
TTK	20.19671543	13.76755798	17.32891177	16.51769414	9.805553303	9.449111876	47.74489796	14.79775868	15.60475626	83.69247402	467.602487	38.9620072	40.22634102	10.39696895	50.40987638
TWF1	20.19671543	12.70851506	17.32891177	15.48533825	62.5104023	9.449111876	20.32703576	28.67065744	15.60475626	140.4837957	919.1597906	14.84266941	13.87115207	53.71767289	18.51791377
TXN	481.5322154	49.77501733	13.47804249	18.58240591	37.99651905	36.07842716	59.56294201	49.94243554	51.49569566	6664.511413	2576.398017	140.0776926	525.7166636	208.805793	193.4093216
TXNDC17	92.47969699	10.59042922	2.888151962	9.291202953	0	9.449111876	3.781774096	21.2717781	22.62689658	494.1841323	1538.045435	13.91500257	4.161345622	34.65656316	119.3376665
TXNIP	258.3053606	43.4207598	63.53934316	67.10313244	6.128470814	33.50139665	7.563548191	31.44523719	51.49569566	808.0309099	7577.910892	76.06868073	18.0324977	412.4131016	111.1074826
UACA	39.33044585	146.1479232	111.6752092	49.55308241	62.5104023	91.05507808	76.10820368	46.24299587	136.5416173	590.829013	4018.172352	94.6220175	122.0661383	314.5083107	23.66177871
UBE2D3	192.4002891	13.76755798	48.13586603	47.48837065	50.25346068	35.21941699	68.54465549	39.76897645	21.06642095	766.1846729	3846.259673	30.61300566	54.09749309	70.17954039	45.26601144
UBN1	52.08626612	109.081421	70.27836441	98.07380895	13.48263579	90.19606791	134.7257022	118.3820694	75.68306786	299.8980319	1781.015355	181.8227003	219.1642028	115.2330725	88.47447691
UCP2	5.314925114	18.00372967	13.47804249	24.77654121	8.57985914	17.18020341	11.81804405	26.8209376	21.06642095	359.6783705	2542.015481	20.40867044	8.322691245	51.98484474	14.40282182
UPF3A	18.07074539	25.41703013	33.69510622	29.93832063	6.128470814	31.78337631	11.34532229	15.7226186	46.03403097	200.2641343	621.1778136	35.25133985	29.12941936	21.66035197	56.5825143
USP10	42.51940091	21.18085844	63.53934316	46.45601476	24.51388326	53.25863057	84.14447363	36.06953678	36.67117721	313.8467776	1611.394845	35.25133985	24.96807373	54.58408697	40.1221465
VDAC3	15.94477534	38.12554519	51.024018	53.68250595	39.22221321	40.37347802	72.32642958	42.5435562	30.42927471	325.8028453	2979.81977	227.2783754	15.25826728	21.66035197	41.15091949
WASF2	386.9265483	224.5170994	36.58325819	294.2214268	2822.773657	379.6824954	151.7436856	123.9312289	490.7695844	632.67525	304.8584842	32604.70636	9335.285346	302.3785136	141.9706722
XRCC6P4	4.251940091	30.71224473	6.739021245	17.55005002	9.805553303	103.9402306	51.05395029	12.94803884	19.50594533	178.3446768	2026.277444	248.6147126	31.90364977	114.3666584	55.55374131
YIPF5	29.76358064	24.3579872	11.55260785	14.45298237	9.805553303	20.61624409	47.74489796	15.7226186	15.60475626	153.4362024	1327.165882	16.69800309	40.22634102	32.05732092	18.51791377
YPEL5	49.96029607	30.71224473	4.813586603	44.391303	15.93402412	27.48832546	12.76348757	29.59551736	9.362853756	348.7186417	2872.087825	11.13200206	40.22634102	76.24443895	16.4603678
YTHDF1	7.44089516	26.47607305	27.9188023	22.71182944	35.54513072	27.48832546	18.43614872	36.9943967	32.76998815	183.3263717	834.3495356	14.84266941	15.25826728	11.26338303	25.71932468
YWHAH	43.58238594	36.00745934	30.80695426	23.74418532	15.93402412	17.18020341	25.52697515	42.5435562	44.47355534	911.6501634	210.879553	171.6183651	575.6528111	101.3704472	73.0428821
YWHAQ	131.8101428	9.531386297	26.95608498	34.06774416	3.677082488	19.75723392	17.01798343	9.248599174	35.8909394	819.9869776	2933.976389	18.55333676	2.774230415	15.59545342	33.94950858
ZDHHC16	30.82656566	39.18458811	29.84423694	26.84125297	14.70832995	39.51446785	93.12618711	49.94243554	39.79212846	225.1726087	696.8193924	72.35801338	133.1630599	71.04595447	38.06460053
ZFAND5	31.88955069	25.41703013	42.35956211	68.13548832	51.47915484	26.62931529	23.16336634	47.16785579	44.47355534	617.7301654	2452.620888	49.16634242	70.74287558	31.19090684	49.38110339
ZFP36L2	5.314925114	28.59415889	15.40347713	13.42062649	1.225694163	9.449111876	8.508991715	19.42205827	21.06642095	319.8248114	403.4217535	38.03434037	22.19384332	24.25959421	10.28772987
ZKSCAN4	55.27522119	37.06650227	34.65782354	72.26491185	64.96179063	24.05228478	168.761669	24.97121777	19.50594533	11.95606772	0	26.90233831	19.4196129	12.99621118	18.51791377
ZNF385A	52.08626612	19.06277259	31.76967158	21.67947356	4.902776651	6.872081364	23.16336634	25.89607769	27.30832346	171.3703039	930.6206359	13.91500257	13.87115207	30.32449276	12.34527585
ZNG1B	122.2432776	337.8346921	16.36619445	18.58240591	120.118028	852.9970994	56.72661144	14.79775868	19.50594533	18.93044055	779.3374783	21.33633728	26.35518894	45.91994618	23.66177871
ZRANB2	142.4399931	20.12181552	26.95608498	23.74418532	4.902776651	24.05228478	19.854314	22.19663802	29.64903689	241.1140323	1070.442948	27.83000515	29.12941936	90.97347829	44.23723845
