# Supplementary material for: Differentially Expressed Genes Identify FIGO Stage II Cervical Cancer Patients with a Higher Risk of Relapse in a Small Cohort
Source: J Pers Med. 2025 Oct 16;15(10):497. doi: 10.3390/jpm15100497 (PMC12565686; doi:10.3390/jpm15100497)
Supplement: Supplementary file 1 [file jpm-15-00497-s001.zip › Table_S4_zscore_355_DEGs.csv]

gene_name	PCU037_IIB	PCU067_IIB	PCU092_IIB	PCU097_IIB	PCU104_IIB	PCU108_IIB	PCU109_IIB	PCU123_IIA	PCU005_IIB	PCU010_IIB	PCU055_IIB	PCU056_IIB	PCU110_IIB	PCU127_IIB	PCU137_IIB
ACADVL	0.003217789	-0.39640912	-0.364814231	-0.393564256	-0.444560123	-0.375115382	-0.39102833	-0.28469727	-0.32565686	0.920775098	3.40021023	-0.408358565	-0.322659116	-0.254643968	-0.362695895
ACP1	-0.416498733	-0.287369229	-0.316438184	-0.441458283	-0.526052253	-0.444946146	-0.508888439	-0.23192125	-0.378864584	1.836005129	2.93813256	-0.431996722	-0.449989809	-0.353671166	0.01395711
ACTB	-0.25594289	-0.359287144	-0.359623627	-0.359939325	-0.360936816	-0.363134974	-0.351536534	-0.364945393	-0.361338318	1.193082645	3.316901074	-0.334424811	-0.357125342	-0.341803406	-0.339945139
ADAM15	-0.245546291	-0.370869076	-0.288248409	-0.359386335	-0.414774295	-0.360028916	-0.32648715	-0.432103112	-0.298069698	1.382211742	3.227653927	-0.401545526	-0.395458234	-0.396928081	-0.320420547
AIF1	-0.322947494	-0.301870192	-0.287820444	-0.2955526	-0.306684807	-0.285905712	-0.316675353	-0.313744113	-0.307419032	0.16948148	3.585101266	-0.273713823	-0.318346383	-0.305703933	-0.11819886
ANGPT2	-0.582753833	-0.476399615	-0.458724028	-0.40349817	-0.350500286	-0.405714111	-0.489693353	-0.471496535	-0.342611243	-0.322047975	3.155012468	0.620324701	1.208869592	-0.17075453	-0.510013082
ANKRD36B	-0.399759773	-0.400804741	-0.403138986	-0.482512344	-0.504313459	-0.474529739	-0.339784011	-0.436373843	-0.418303398	1.431333808	0.754624746	-0.435629787	-0.347266488	3.014035494	-0.557577478
ANKRD36C	-0.270818469	-0.183058708	-0.328612955	-0.23473089	-0.367583663	-0.343844534	-0.325164705	-0.399748701	-0.298116738	0.021974566	3.587244212	-0.136437029	-0.343556976	-0.037793157	-0.339752252
ANKRD49	-0.123515581	-0.326590012	-0.323627006	-0.308337146	-0.351653986	-0.258681556	-0.341734157	-0.342114477	-0.296732178	0.303528482	3.56542189	-0.342062614	-0.265228064	-0.273823754	-0.314849843
ANXA1	-0.103300192	-0.380288788	-0.409816328	-0.377323601	-0.40078387	-0.409190351	-0.413214859	-0.385964946	-0.405491106	3.275923341	1.256604556	-0.19944763	-0.338905856	-0.30139185	-0.407408519
ANXA2	-0.182576559	-0.41606512	-0.445902734	-0.46282226	-0.409862365	-0.471345836	-0.281183507	-0.473909868	-0.451279656	2.565321425	2.325313241	-0.14026502	-0.449525715	-0.242921003	-0.462975022
ANXA2P2	-0.510172199	-0.214107727	-0.367688524	-0.391335306	-0.409391832	-0.199398113	-0.323602698	-0.418918386	-0.369034351	-0.018639758	-0.39709066	0.511921346	3.504490027	-0.225215213	-0.171816606
AP3B1	-0.494857593	-0.481924766	-0.264497943	-0.420479316	-0.451984367	-0.275345568	-0.425493644	-0.418996062	-0.458588696	2.332473077	2.563449601	-0.164263862	-0.244978075	-0.483176753	-0.311336033
APOBEC2	3.491966331	-0.397648652	-0.332045544	-0.236697834	-0.119056527	-0.065908567	0.587608432	-0.37559363	-0.19140138	-0.442718475	-0.453164188	-0.326729467	-0.380450946	-0.380495644	-0.377663908
APOBEC3C	-0.634335811	-0.634563283	-0.579940469	-0.571568882	-0.383298566	-0.270218466	-0.259233089	-0.464415076	-0.523088448	2.643645471	1.178084878	-0.356654688	1.685542343	-0.233221562	-0.596734351
APRT	-0.217383469	-0.41786656	-0.380547509	-0.401782503	-0.416993564	-0.396414984	-0.33055184	-0.382233181	-0.351887574	1.580788707	3.124780834	-0.374818884	-0.32895185	-0.368950238	-0.337187385
ARF1	0.062491606	-0.339990479	-0.332523065	-0.316022463	-0.410291525	-0.405515381	-0.404755561	-0.380909936	-0.341948396	3.500144029	0.54733983	-0.339387148	-0.330676958	-0.193559713	-0.314394839
ARF5	-0.274553661	-0.371081115	-0.353938182	-0.35783383	-0.391871631	-0.375785921	-0.378518065	-0.377344676	-0.356665709	1.395042582	3.223830928	-0.364820151	-0.368025539	-0.387256474	-0.261178556
ARSA	-0.243610253	-0.17755485	-0.265038027	-0.293753852	-0.353015661	-0.383856047	-0.354888803	-0.354094253	-0.232276443	-0.368210809	3.57176507	-0.304442351	0.254206004	-0.21349614	-0.281733584
ATE1OSP	-0.402493189	-0.44120495	-0.322442615	-0.404715848	-0.401803995	-0.277039791	-0.222351237	-0.387348682	-0.394701565	-0.407329481	1.869857571	-0.420727531	-0.378972088	-0.353884794	2.945158193
ATG3	-0.353700861	-0.412008163	-0.364931976	-0.410718864	-0.368961354	-0.254514694	-0.169272271	-0.348958822	-0.240423192	0.626913134	3.491184244	-0.371392396	-0.093809695	-0.366250914	-0.363154176
ATP1B3	-0.185420638	-0.398297664	-0.39726369	-0.407050701	-0.407138931	-0.402292421	-0.410715515	-0.409160009	-0.405588698	2.351334035	2.562860494	-0.340170464	-0.396114223	-0.359882005	-0.395099572
ATP5PB	-0.232912166	-0.344016469	-0.347658266	-0.338967851	-0.347337036	-0.337150462	-0.344564188	-0.328353931	-0.341108917	0.826371989	3.449077973	-0.34494834	-0.2725711	-0.349392514	-0.346468722
ATP6V1F	-0.041799533	-0.321269082	-0.359908492	-0.370600134	-0.320079222	-0.36895119	-0.363820005	-0.360921363	-0.353404244	0.600641871	3.500222762	-0.329257619	-0.358675257	-0.286620519	-0.265557973
ATP6V1G1	-0.273607835	-0.451137239	-0.370060496	-0.398945336	-0.458590973	-0.410982523	-0.284708929	-0.393529462	-0.415653686	3.105429404	1.605564456	-0.264632676	-0.391166424	-0.214587617	-0.383390667
B3GALT1	3.053718033	0.30294265	-0.180810366	-0.62484704	0.598861769	0.028682662	-0.127680088	0.991646551	-0.083325695	-0.598268296	-0.898210364	-0.816253199	-0.685026168	-0.355359457	-0.606070992
BEX3	-0.327538759	-0.325797413	-0.32684843	-0.330420956	-0.334266499	-0.332305869	-0.330607768	-0.328813994	-0.336042999	0.60927339	3.508426732	-0.326452265	-0.315232427	-0.302447405	-0.200925338
BLVRB	-0.060008483	-0.442190931	-0.435967802	-0.44889269	-0.451105687	-0.4074376	-0.44564747	-0.430444395	-0.409128135	2.530663225	2.363328338	-0.266244246	-0.440122224	-0.424984715	-0.231817186
BNIP3	-0.349369542	-0.354177176	-0.287662324	-0.315077927	-0.394147428	-0.37120449	-0.384257817	-0.288249607	-0.265788543	0.586675899	3.509721943	-0.316114099	-0.266162692	-0.340794923	-0.163391273
BNIP3L	-0.072246145	-0.316024533	-0.313777535	-0.323108866	-0.333655898	-0.300699341	-0.306654672	-0.309753294	-0.308100831	0.20413322	3.578300787	-0.287026412	-0.311228919	-0.308669385	-0.291488176
BTBD1	-0.100674758	-0.302260142	-0.27985524	-0.292186268	-0.330769954	-0.29151842	-0.347274476	-0.304502283	-0.275562403	0.278053778	3.568767726	-0.327589752	-0.344605102	-0.310613948	-0.339408756
C15orf48	-0.282809859	-0.539129877	-0.570605255	-0.603134247	-0.559293632	-0.608320423	-0.422913415	-0.540408281	-0.558317807	2.499351123	1.902152406	0.229926146	1.028773341	-0.38095543	-0.59431479
C1QB	-0.038780236	-0.394884741	-0.405359699	-0.380515468	-0.469038852	-0.466936852	-0.50214204	-0.386267088	-0.294669326	0.823453255	3.420629498	-0.199652474	-0.17355638	-0.357851627	-0.174427969
CALR	-0.174726111	-0.422950241	-0.367223668	-0.382733766	-0.363924944	-0.414517808	-0.351101549	-0.424549899	-0.372481966	0.959011833	3.38883235	-0.402811848	-0.070565265	-0.375765443	-0.224491675
CCDC115	-0.315330367	-0.291299364	-0.260196484	-0.249214351	-0.310203971	-0.293812728	-0.299078242	-0.256246576	-0.265707538	0.120880937	3.594198347	-0.299410506	-0.281563466	-0.298241932	-0.29477376
CCDC12	-0.291497221	-0.321285565	-0.309934528	-0.311726892	-0.306254834	-0.300903023	-0.307192252	-0.302424784	-0.295214133	0.161702818	3.583677033	-0.329312296	-0.074363243	-0.272949182	-0.322321899
CCNA2	-0.298527583	-0.309705378	-0.306182623	-0.299328328	-0.319908753	-0.306105885	-0.280591067	-0.297302852	-0.299800129	0.35352369	3.562801026	-0.297214794	-0.279174645	-0.314992036	-0.307490643
CCND1	-0.370387845	-0.293710829	-0.356184185	-0.316486382	-0.369726785	-0.368088295	-0.292135639	-0.333060741	-0.335210282	1.151240077	3.334223463	-0.348172044	-0.371903063	-0.367917586	-0.362479865
CD24	-0.013060531	-0.418143919	-0.380982215	-0.419517545	-0.444264774	-0.452757995	-0.456838946	-0.45361297	-0.418438434	1.978682253	2.842630961	-0.369995252	-0.440525901	-0.403531178	-0.149643554
CD63	-0.031521495	-0.351076	-0.361694847	-0.366072704	-0.361538085	-0.358454248	-0.360808069	-0.366091424	-0.363641337	0.575047342	3.500479493	-0.34814374	-0.354917667	-0.330942503	-0.120624714
CD74	0.0256529	-0.351782689	-0.349129999	-0.346151484	-0.318599334	-0.352403112	-0.343621651	-0.338138231	-0.340353705	0.146113592	3.570846145	-0.335625183	-0.353699693	-0.135654664	-0.177452892
CD9	-0.165509169	-0.399259543	-0.391010858	-0.394714593	-0.384220903	-0.401657987	-0.385080003	-0.387909417	-0.389951676	1.952867543	2.887411951	-0.391845148	-0.393515547	-0.374180132	-0.381424518
CD99	-0.260275383	-0.319507977	-0.271729757	-0.310791671	-0.359023075	-0.334115143	-0.301453333	-0.345930358	-0.319447683	0.48605532	3.536200967	-0.327935611	-0.320807724	-0.316024808	-0.235213764
CDYLP1	3.441198853	0.159140924	-0.450436031	-0.448336429	0.432086791	-0.298167862	0.33768488	-0.321449641	-0.416730838	-0.479461958	-0.479461958	-0.423523648	-0.479461958	-0.165993344	-0.407087779
CEP70	-0.437645765	-0.300410274	-0.272152256	-0.381252209	-0.390910865	-0.450977852	-0.513813855	-0.412203706	-0.276030814	2.792866273	2.076000047	-0.322468591	-0.416672822	-0.391729285	-0.302598026
CHCHD1	-0.230697053	-0.298772768	-0.33014701	-0.344729463	-0.38129382	-0.3721664	-0.376270911	-0.338709686	-0.326024325	0.702069203	3.483106511	-0.230154183	-0.337077403	-0.310713789	-0.308418905
CHCHD2	-0.007175097	-0.391991539	-0.40078061	-0.389411649	-0.393343129	-0.405690811	-0.385242975	-0.380833878	-0.40457948	1.319896892	3.24249099	-0.401510293	-0.396388092	-0.309825224	-0.295615103
CIBAR1P2	-0.382327743	-0.349405208	-0.271449687	-0.173811805	-0.370250382	-0.291865502	-0.354712293	-0.254857142	-0.307754104	-0.360092334	3.491856215	-0.362765829	0.659561674	-0.385388848	-0.286737012
CLTA	-0.153295408	-0.358533625	-0.349796862	-0.380186841	-0.422281856	-0.40927612	-0.332477071	-0.366073602	-0.40657193	1.324957251	3.249630587	-0.223107563	-0.417495679	-0.365499904	-0.389991377
CMKLR1	-0.280830967	-0.311363528	-0.23203764	-0.34993959	-0.427150305	-0.333611743	-0.398791641	-0.27211895	-0.102516458	0.186261804	3.568735534	-0.245384713	-0.063364059	-0.410810596	-0.327077149
CMSS1	-0.34996663	-0.441307348	-0.363274252	-0.372705887	-0.391779428	-0.391339226	-0.410436393	-0.408852922	-0.401164864	0.146165286	3.404646749	0.858923683	-0.309949771	-0.279782949	-0.289176048
CNBP	-0.089448167	-0.359161303	-0.367189102	-0.401155881	-0.424142158	-0.39512627	-0.397017179	-0.407882938	-0.380106378	1.746492372	3.019166791	-0.406740465	-0.392577127	-0.372027742	-0.373084454
CPNE8	-0.405047247	-0.245079578	-0.369514739	-0.290019027	-0.471037085	-0.337958615	-0.335711825	-0.280518708	-0.154111078	0.406912243	3.538592506	-0.309159304	-0.321353828	-0.096404384	-0.329589333
CSTB	-0.096625399	-0.34000764	-0.334829967	-0.305200883	-0.347708435	-0.344377316	-0.342450176	-0.335879543	-0.334949178	3.539732274	0.440620483	-0.256795219	-0.325734539	-0.272362403	-0.34343206
CT69	0.425611944	-0.156056806	-0.287405269	3.494201346	0.11967474	-0.12283719	-0.178935841	-0.33853885	-0.379512678	-0.54829298	-0.576514722	-0.279338422	-0.455014097	-0.418737734	-0.29830344
CTSC	-0.394548875	-0.556069414	-0.593005739	-0.507658656	-0.174852466	-0.470348132	-0.363324486	-0.261079652	-0.48938504	1.607602755	3.050214631	-0.330985636	0.133509854	-0.264158018	-0.385911125
CTSD	2.528861529	-0.493738663	-0.494488392	-0.449189523	-0.52304298	-0.511595168	-0.495114642	-0.493465873	-0.478878554	2.313897005	-0.078270768	0.027938588	-0.468325913	-0.132262713	-0.252323934
CTSL	-0.319973087	-0.317897151	-0.310186747	-0.290690376	-0.188044903	-0.314260421	-0.148395385	-0.307341946	-0.308078481	0.144795434	3.587760459	-0.304171013	-0.289444896	-0.319890352	-0.314181136
CWF19L2	-0.139704029	-0.426194067	-0.477974391	-0.506463991	-0.562461506	-0.428924764	-0.416743943	-0.415243097	-0.330860235	2.010669716	2.782350424	-0.312619883	-0.522636775	0.165606479	-0.418799939
CXCL14	-0.29143817	-0.293112192	-0.293112472	-0.294321196	-0.284621284	-0.295040281	-0.287818311	-0.286134839	-0.287680037	0.191166654	3.58682185	-0.28417289	-0.298603687	-0.291864713	-0.290068431
CYBC1	-0.344079767	-0.328175174	-0.234354201	-0.247007966	-0.240203638	-0.330795048	-0.284931569	-0.25888735	-0.286431078	0.241617918	3.57772187	-0.27766719	-0.319915552	-0.345910931	-0.320980326
DDIT4	-0.244045038	-0.409974789	-0.383517773	-0.308374266	-0.439626229	-0.436172736	-0.41605185	-0.269740714	-0.378329762	3.171859263	1.488127123	-0.286019637	-0.392625095	-0.395870725	-0.299637773
DDOST	-0.032582631	-0.300004571	-0.420437278	-0.368308032	-0.451513372	-0.396995882	-0.36857804	-0.433487643	-0.365439243	3.432066202	0.820957515	-0.21129646	-0.351379572	-0.319346798	-0.233654195
DENR	-0.432003193	-0.397413289	-0.31351514	-0.254652971	-0.331591735	-0.445253105	-0.3729335	-0.369646439	-0.264842557	0.890682311	3.419291083	-0.13318987	-0.391448053	-0.313976249	-0.289507293
DNAJA1	-0.034986025	-0.327787888	-0.344124157	-0.312777944	-0.365557884	-0.295500054	-0.299027566	-0.330851855	-0.340631753	0.15741896	3.576783003	-0.129544342	-0.343845617	-0.316218291	-0.293348587
DNAJB1	-0.529972443	-0.158757998	-0.664614584	-0.576505193	-0.514127305	-0.584057635	-0.324435906	-0.477481319	-0.60676257	2.437439155	0.852107791	0.025840236	2.108012897	-0.407788332	-0.578896795
DNAJB11	-0.278311164	-0.303594278	-0.262130991	-0.249089821	-0.304941527	-0.250304444	-0.36154411	-0.324967454	-0.310152842	0.175272086	3.58516586	-0.326596865	-0.256174749	-0.347517775	-0.185111926
DNAJC1	-0.179013021	-0.282664262	-0.302945367	-0.304897009	-0.348596718	-0.321136091	-0.356200733	-0.335489719	-0.282495725	0.432199052	3.545747551	-0.305330427	-0.323508062	-0.303883565	-0.331785907
DNAJC8	-0.255598766	-0.30872198	-0.325411111	-0.321946638	-0.363470592	-0.334706139	-0.355857129	-0.316904872	-0.321967954	0.659611132	3.496490484	-0.322688642	-0.3443668	-0.313516895	-0.270944099
DPM2	-0.354699203	-0.395415661	-0.259063341	-0.329332706	-0.35693485	-0.392450358	-0.404732856	-0.325879475	-0.342442957	1.177149363	3.322243563	-0.371597555	-0.299415232	-0.325957916	-0.341470815
DPYSL2	-0.348811814	-0.337948447	-0.283413969	-0.301820044	-0.363139729	-0.296138593	-0.291703833	-0.205968415	-0.254881783	-0.21686393	3.577762884	-0.307088631	0.228549375	-0.360823815	-0.237709256
DRG1	-0.118634311	-0.406917561	-0.392057862	-0.437023484	-0.614451679	-0.473174689	-0.4295897	-0.445154385	-0.387150319	0.455872246	3.419797239	-0.265391674	0.483380725	-0.023250632	-0.366253914
DSTN	-0.023804759	-0.332143175	-0.325797978	-0.331302221	-0.335025234	-0.324903716	-0.310540765	-0.332093233	-0.330920293	0.221019291	3.571951045	-0.270910252	-0.332348683	-0.263823684	-0.279356341
DUSP23	-0.138141495	-0.248027949	-0.294584996	-0.324007067	-0.330658023	-0.326755316	-0.272922774	-0.325711324	-0.309449173	3.592856793	-0.340374193	-0.325666823	-0.318382659	0.016768553	-0.054943556
DUT	-0.244020877	-0.317132358	-0.295349838	-0.31480555	-0.31913957	-0.313444302	-0.319279933	-0.317143888	-0.316821283	0.317400668	3.567620905	-0.261499374	-0.315296257	-0.242011813	-0.30907653
ECHS1	-0.172146321	-0.314335058	-0.311923237	-0.317404633	-0.336888849	-0.332200079	-0.333273771	-0.309650853	-0.301101146	0.239598215	3.576660831	-0.268596135	-0.310206338	-0.207018119	-0.301514506
EFHD2	-0.371897246	-0.382932386	-0.370803503	-0.391145707	-0.421471805	-0.423969432	-0.367032592	-0.341626351	-0.366046443	1.131063625	3.33287776	-0.271852985	-0.358959122	-0.117041854	-0.279161958
EFNA1	-0.372531966	-0.364433459	-0.293734772	-0.382740265	-0.439043471	-0.394702787	-0.417751916	-0.403713848	-0.389970537	2.471192201	2.452267043	-0.344986695	-0.367206057	-0.373753044	-0.378890429
EFR3A	-0.357532501	-0.391604278	-0.340247136	-0.336091401	-0.374347783	-0.324481781	-0.35910539	-0.343785785	-0.323506652	0.714593317	3.473407501	-0.079157857	-0.297414957	-0.282089431	-0.378635867
EID1	-0.202303917	-0.422948942	-0.36825842	-0.428707938	-0.44305233	-0.419402738	-0.397731956	-0.403419265	-0.406709215	2.740286476	2.143926307	-0.439941917	-0.339469897	-0.320704957	-0.291561291
EMP1	-0.420792271	-0.350980968	-0.203798157	-0.339589902	-0.528859459	-0.394197437	-0.54050317	-0.164787375	-0.177814102	3.526638439	-0.389316221	-0.094151855	0.192473568	0.18335949	-0.297680581
EPHX1	-0.17028784	-0.398306522	-0.273387204	-0.280883412	-0.26461646	-0.317951737	-0.375947977	-0.304833601	-0.215921501	0.049069526	3.584257607	-0.009694905	-0.389802576	-0.369936924	-0.261756475
EPS8L1	-0.288576752	-0.347019475	-0.27613529	-0.224152723	-0.457240382	-0.379125086	-0.380026919	-0.430375868	-0.280087356	-0.212429806	3.552147475	-0.293378976	-0.079147736	0.320840318	-0.225291422
EPSTI1	-0.406038765	-0.376653973	-0.417335295	-0.457951653	-0.077002068	-0.275785494	-0.374899273	-0.317402312	-0.313362768	3.533954354	-0.267554346	-0.186126865	0.385820329	-0.078403774	-0.371258096
ERGIC2	-0.376205248	-0.322325649	-0.397353953	-0.432909227	-0.447973318	-0.433017272	-0.233855106	-0.319598822	-0.35953832	0.884896865	3.409401643	-0.405607755	-0.019732095	-0.189827817	-0.356353925
ERP44	-0.469964759	-0.416235357	-0.421153272	-0.19190554	-0.203974215	-0.41695788	-0.515664466	-0.409556764	-0.415083445	0.819614029	3.377790271	-0.39521281	0.316074174	-0.237719612	-0.420050354
ESD	-0.086808423	-0.454900536	-0.390851007	-0.427228859	-0.469279897	-0.40513132	-0.321655049	-0.400213837	-0.400419998	2.114565457	2.751885495	-0.37481307	-0.24327398	-0.457515991	-0.434358984
ETFB	-0.425116772	-0.477779733	-0.35336764	-0.289724411	-0.537083509	-0.4700783	-0.504916237	-0.363483107	-0.291504554	2.589479718	2.289232701	-0.322264231	-0.028176839	-0.501939248	-0.313277839
FABP5	-0.349692061	-0.357933323	-0.344299628	-0.346570484	-0.349427979	-0.346971139	-0.341971227	-0.338788365	-0.349054529	3.329256468	1.166416298	-0.342828597	-0.346464529	-0.324808826	-0.356862078
FADS6	3.053785712	-0.256471646	-0.030802802	-0.072592802	-0.184170046	-0.50474847	1.59466475	-0.201420336	-0.459028771	-0.317317688	-0.697023359	-0.41574336	-0.518450505	-0.478251016	-0.512429662
FAM32A	-0.367699506	-0.402339096	-0.532897561	-0.514088856	-0.424614749	-0.329085735	-0.619427641	-0.21293425	-0.515913344	3.117658053	1.205352547	-0.474729384	0.740581487	-0.336792522	-0.333069443
FAM53C	-0.376151966	-0.244446525	-0.3024164	-0.349350023	-0.301112783	-0.32014939	-0.286846253	-0.262764712	-0.189087298	0.296060861	3.566686554	-0.205965896	-0.294085572	-0.380612146	-0.349758452
FAM83A	-0.5422043	-0.38793149	-0.355790804	-0.339413163	-0.409247551	-0.513515592	-0.25312527	-0.295091211	-0.343657404	2.084353953	2.781616819	-0.241859213	-0.334274073	-0.42734277	-0.422517929
FEM1C	-0.407780533	-0.366311108	-0.28149417	-0.287150391	-0.388545192	-0.289312535	-0.109315337	-0.344959338	-0.294701235	0.031686703	3.556900383	-0.365483674	0.233657534	-0.278258621	-0.408932485
FEN1	-0.455621819	-0.489743317	-0.740697347	-0.621423015	-0.586619941	-0.231243538	-0.42191256	-0.609384458	-0.684845548	1.230765787	2.940111213	0.883038289	0.220407165	0.029293656	-0.462124566
FGFR2	-0.377808983	-0.390404458	-0.419926542	-0.430960033	-0.316632503	-0.37201719	-0.369362813	-0.336777147	-0.401113873	-0.299229113	1.211619081	-0.246115052	-0.447436623	-0.100051605	3.296216853
FIBP	-0.123670485	-0.319666075	-0.305219475	-0.292610203	-0.344788027	-0.368060973	-0.256667855	-0.338319896	-0.284542418	0.270155096	3.569656675	-0.308446266	-0.366087661	-0.298479435	-0.233253002
FTH1	-0.381431425	-0.379159867	-0.373920057	-0.38394597	-0.390689325	-0.388818972	-0.381425861	-0.384648134	-0.373700931	2.501073109	2.424133675	-0.390689325	-0.38766911	-0.36993811	-0.339169696
FTL	-0.275795307	-0.360690465	-0.363258397	-0.362498409	-0.360079986	-0.360381032	-0.363215657	-0.362926574	-0.363136188	3.454057466	0.760303433	-0.354040792	-0.362301296	-0.33199309	0.005956295
FTLP8	-0.391383425	-0.305374248	-0.346705606	-0.391383425	-0.377162911	-0.251856016	-0.352991771	-0.273350864	-0.3823311	-0.356704825	3.544493873	0.329724095	-0.294823488	-0.200392694	0.050242405
GABARAPL2	-0.201620244	-0.322261696	-0.290475328	-0.311899696	-0.275963716	-0.314912056	-0.309061003	-0.300531976	-0.299531855	0.243563839	3.578457345	-0.320356922	-0.28021188	-0.297955723	-0.297239089
GAPDH	-0.397443234	-0.39093911	-0.390568991	-0.39681325	-0.39562198	-0.399204548	-0.387518361	-0.396050945	-0.392357323	2.617992182	2.296157401	-0.39102792	-0.380738787	-0.317091208	-0.278773926
GDI2	-0.164418571	-0.316920367	-0.311821694	-0.277856036	-0.324766339	-0.252683746	-0.266961679	-0.329752815	-0.304707251	0.146817151	3.589172003	-0.288211644	-0.311595283	-0.302590674	-0.283703053
GHITM	-0.134739402	-0.364506613	-0.365464205	-0.358693323	-0.380568186	-0.37004446	-0.377025083	-0.347981828	-0.354267443	1.092791891	3.351954954	-0.349011792	-0.377843444	-0.309637946	-0.354963121
GLO1	-0.322814612	-0.42316539	-0.472993192	-0.406705909	-0.431472953	-0.452251166	-0.276936964	-0.444376036	-0.404016673	2.878159055	1.952455498	-0.481103142	-0.225174444	-0.216570607	-0.273033465
GLOD4	-0.371130934	-0.478841322	-0.47485194	-0.445745887	-0.485186002	-0.027238975	-0.497140627	-0.332592033	-0.257739072	3.253011647	-0.528142293	-0.210671483	1.244136695	-0.094039956	-0.293827818
GLRX5	-0.257041984	-0.390166517	-0.400588039	-0.42742032	-0.39253774	-0.390361221	-0.213617368	-0.497047972	-0.38137012	2.571543897	2.33761447	-0.365778321	-0.423936554	-0.324479906	-0.444812305
GMFB	-0.271490408	-0.368525889	-0.2642805	-0.271386941	-0.427820791	-0.307858187	-0.37388112	-0.240153576	-0.319936006	0.519984125	3.525208437	-0.230658673	-0.319933784	-0.377296064	-0.271970625
GNG5	-0.396184946	-0.212312427	-0.230715882	-0.265225996	-0.32949312	-0.305235582	-0.370858085	-0.302202824	-0.2520278	0.294858252	3.566530505	-0.269636999	-0.213878706	-0.364486166	-0.349130222
GRN	-0.317146766	-0.362107639	-0.366622211	-0.359216842	-0.414259504	-0.416798912	-0.418448718	-0.354800122	-0.353926284	1.324612924	3.253375937	-0.330545041	-0.385437196	-0.32696693	-0.171712697
GSTM4	-0.493191441	-0.448064079	-0.469428057	-0.375799673	-0.457515319	-0.357671715	-0.509059787	-0.507842558	-0.412824154	1.656176407	2.416919573	-0.612693464	1.628157227	-0.518908239	-0.538254723
GTF3C2-AS1	2.743734433	0.528815638	0.198860653	0.598905792	1.019492628	-0.386939781	-0.066935103	0.549591747	-0.600927706	-0.624973666	-1.16974306	-0.696336372	-0.411308502	-1.074997018	-0.607239685
GTF3C4	-0.257804784	-0.344663183	-0.276764563	-0.311025733	-0.354609165	-0.287977533	-0.380588939	-0.173151721	-0.289593688	0.22574703	3.57512835	-0.303675382	-0.147409841	-0.355607577	-0.31800327
GTF3C6	-0.050970658	-0.325622939	-0.340274757	-0.366777131	-0.320510758	-0.335085841	-0.37988597	-0.375307663	-0.341078558	0.817743928	3.442150674	-0.347506076	-0.35897931	-0.351000993	-0.366893949
H2AC20	-0.627382849	-0.595395868	-0.020602467	-0.282601189	-0.715512396	-0.605896379	-0.514532055	-0.534782177	-0.382737084	2.398077144	2.171926942	-0.391253151	-0.492123925	-0.230989006	0.823804461
H2AZ1	-0.14070151	-0.414769699	-0.412774734	-0.412312901	-0.41712718	-0.418447234	-0.416024314	-0.405358874	-0.411397699	2.426229016	2.486196519	-0.387629547	-0.403060824	-0.387556697	-0.285264323
HBB	3.607720711	-0.283222889	-0.28294725	-0.282211404	-0.283419447	-0.281986568	-0.283429114	-0.283383854	-0.28291607	-0.283689418	-0.092342431	-0.283280762	-0.283689418	-0.117852564	-0.283349522
HEATR4	-0.544948734	-0.501185577	-0.501463015	-0.508598932	-0.373803241	-0.212025636	-0.224096334	-0.37193416	-0.435516338	-0.439655648	3.374903898	-0.293441705	0.053228677	0.151769003	0.826767742
HLA-A	-0.183207886	-0.316922719	-0.313481615	-0.288164171	-0.322475335	-0.318710445	-0.323068081	-0.316055528	-0.318418287	0.112474445	3.590731653	-0.295001293	-0.308234989	-0.146632704	-0.252833044
HLA-DRB1	-0.122436928	-0.443930549	-0.425552665	-0.432424774	-0.409078658	-0.424335872	-0.442108931	-0.431834438	-0.427604327	1.415236734	3.182971935	-0.422129815	-0.417854102	-0.120321324	-0.078596285
HMGN2	-0.126365599	-0.427925595	-0.40531911	-0.380723697	-0.455342167	-0.420808236	-0.448205622	-0.413646675	-0.405458772	2.616247391	2.281438096	-0.401172492	-0.420823115	-0.359040075	-0.232854333
HNRNPA1P76	-0.351411039	-0.367085904	-0.340969205	-0.337394952	-0.390381418	-0.346292055	-0.35572026	-0.363256188	-0.338893305	-0.390381418	1.525589758	-0.356371976	3.159186047	-0.371323115	-0.375294969
HNRNPCP9	-0.397457408	0.212349354	-0.288999272	-0.177773017	0.047482088	3.559550944	-0.273193292	-0.351149326	-0.33885721	-0.397457408	-0.397457408	-0.374233095	-0.36273072	-0.191394443	-0.268679788
HSP90AB1	2.314968965	-0.393754901	-0.452475062	-0.458649068	-0.513969695	-0.45836836	-0.374385854	-0.471668441	-0.397221464	2.550823191	-0.52480328	-0.151730568	-0.460436484	0.032316469	-0.240645449
HSP90AB4P	-0.241322546	-0.441279263	-0.362837998	-0.414876384	-0.424993706	-0.194203966	-0.241189056	-0.43442141	-0.406351642	-0.250042509	3.511366279	0.093802786	-0.419935007	0.437141059	-0.210856636
HSPA1B	3.533425999	-0.335689896	-0.330399868	-0.354184723	-0.393915746	-0.356133257	-0.357529613	-0.383746044	-0.351018514	0.367504106	-0.129267991	-0.297010362	-0.38628943	0.077672498	-0.303417157
HSPA8	0.096786261	-0.501809467	-0.4854394	-0.447697236	-0.484765318	-0.443912728	-0.464655704	-0.4693952	-0.409778647	2.682256614	2.163367158	-0.325507874	-0.275455985	-0.384307478	-0.249684997
HSPB11	-0.329976533	-0.338640718	-0.383247461	-0.373616059	-0.257823693	-0.394971697	-0.174771718	-0.432733905	-0.187186297	0.881133616	3.423521658	-0.389670518	-0.39703645	-0.310777116	-0.334203109
ID2	-0.275947871	-0.293637176	-0.29450371	-0.296020395	-0.29722702	-0.296625505	-0.299565896	-0.294844272	-0.293445686	0.19600357	3.586104687	-0.272351201	-0.295485234	-0.274985299	-0.297468993
IDH3B	-0.320205731	-0.305137576	-0.299794357	-0.302616624	-0.31299583	-0.293597487	-0.286058036	-0.278277891	-0.297286783	0.326365584	3.567219844	-0.303233344	-0.307898377	-0.313086315	-0.273397077
IFI44	-0.272918616	-0.278565691	-0.28325044	-0.263446898	-0.281397571	-0.274383347	-0.281786868	-0.28333053	-0.272081939	-0.129307893	3.611085637	-0.269586765	-0.273548966	-0.169810529	-0.277669584
IFI6	-0.278879362	-0.286584135	-0.28557066	-0.281219698	-0.265174913	-0.282588526	-0.271329571	-0.28267714	-0.283210554	-0.15168847	3.611214297	-0.268616581	-0.26563938	-0.257443977	-0.150591329
IFIH1	-0.213276551	-0.298802387	-0.296645917	-0.272698465	-0.309227311	-0.305529081	-0.318519173	-0.279124901	-0.268821323	0.089978922	3.596713892	-0.285889438	-0.31368435	-0.253483231	-0.270990687
IFITM3	-0.077556789	-0.284368731	-0.283683783	-0.279301121	-0.286456859	-0.285286644	-0.284564552	-0.284550828	-0.283014697	-0.216688967	3.609416668	-0.278690066	-0.285482311	-0.235252401	-0.244518921
IGHA1	3.599831367	-0.291463756	-0.290783585	-0.290791387	-0.292115332	-0.292031363	-0.292293805	-0.290981271	-0.291342754	-0.227767138	0.061201308	-0.231102285	-0.29129561	-0.291202239	-0.287862151
IGHG1	3.589524244	-0.302916776	-0.301673119	-0.3013714	-0.302627259	-0.302729219	-0.302498094	-0.301122321	-0.300569958	-0.11205369	0.131490613	-0.29442287	-0.30344981	-0.29937972	-0.296200622
IGHG3	3.578999172	-0.31133762	-0.310373076	-0.309280765	-0.314571818	-0.313152971	-0.310201361	-0.308379023	-0.30756407	-0.148570126	0.225468796	-0.244683403	-0.315962711	-0.307332767	-0.303058257
IGKC	3.549814674	-0.321703882	-0.322450736	-0.322230273	-0.322611937	-0.322730787	-0.322730787	-0.322103031	-0.322655131	-0.16419317	0.41006374	-0.263722569	-0.322327281	-0.315169693	-0.315249136
IGLC2	3.566438053	-0.322797869	-0.318588872	-0.315732559	-0.325234852	-0.325234852	-0.325234852	-0.318850215	-0.321644012	0.280036408	-0.056232655	-0.314561495	-0.322042935	-0.295329029	-0.284990265
IKZF2	3.246616206	-0.367713954	0.256667135	-0.060433422	0.478076686	-0.268536657	0.116533788	0.588241965	-0.250907462	-0.766979847	-0.857902839	-0.542129736	-0.767733236	-0.380846521	-0.422952108
IL33	-0.344013154	-0.372735768	-0.358747247	-0.336020515	-0.288639572	-0.385592174	-0.380551026	-0.356796782	-0.363141576	-0.396041863	3.124262783	-0.360397919	-0.381688447	-0.387764378	1.587867635
IL36G	-0.375537272	-0.367777012	-0.357037446	-0.353411465	-0.398047605	-0.336878793	-0.396615934	-0.303973036	-0.314305628	1.430797074	3.207434829	-0.331261164	-0.386529022	-0.355607112	-0.361250414
INAFM1	-0.270497329	-0.31303593	-0.269306087	-0.398292947	-0.435257524	-0.323726439	-0.356755667	-0.313320786	-0.274527095	3.437237234	-0.459468226	-0.239581736	-0.404669836	-0.219872644	0.841075014
INKA1	-0.369361542	-0.280152553	-0.312595073	-0.325881045	-0.204166445	-0.304238321	-0.357415558	-0.299246125	-0.310210206	-0.344183414	3.530894038	-0.338104557	0.506970818	-0.318273578	-0.274036437
INPP5F	-0.14905863	-0.305724796	-0.26470935	-0.315501361	-0.331413682	-0.301811949	-0.317368501	-0.288704365	-0.309036306	0.116264035	3.591670132	-0.279563191	-0.319636216	-0.296166647	-0.229239172
IQGAP1	-0.241374982	-0.436770155	-0.333270106	-0.363007924	-0.369877295	-0.264689879	-0.291637785	-0.419450674	-0.331928081	0.629073539	3.494178775	-0.179965534	-0.196496298	-0.267675973	-0.42710763
ITM2A	-0.29780138	-0.295075737	-0.284391995	-0.301095993	-0.30450846	-0.290224618	-0.316215059	-0.249032819	-0.309217006	0.214374645	3.583339618	-0.292950276	-0.262481629	-0.285410768	-0.309308523
ITM2B	-0.20782629	-0.300474351	-0.313480311	-0.319980103	-0.315358273	-0.31389467	-0.309637984	-0.30700952	-0.3094041	0.288138581	3.572026206	-0.306287407	-0.307011898	-0.260394679	-0.289405202
KIF15	-0.463039472	-0.254141714	-0.28070971	-0.40771956	-0.377208991	-0.37334809	-0.415857584	-0.267021217	-0.237980356	1.039456437	3.366647454	-0.432139602	-0.173994799	-0.349252677	-0.373690118
KLC1-AS1	-0.239740816	-0.344053792	-0.306929446	-0.363877981	-0.239864587	-0.329354675	-0.181127709	-0.359418342	-0.337969765	0.069914936	3.587697589	-0.316506114	-0.295550798	-0.044273811	-0.298944688
KRT13	-0.193229131	-0.330287299	-0.303019766	-0.261128976	-0.313499089	-0.31926285	-0.319096253	-0.304394471	-0.295479816	3.578481586	0.24050375	-0.304292544	-0.28005324	-0.300224429	-0.295017475
KRT17	2.499270408	-0.457462578	-0.447241444	-0.429715882	-0.435211907	-0.451622335	-0.435538984	-0.446225109	-0.428159476	2.363201341	0.16282719	-0.239034724	-0.410772572	-0.404086847	-0.440227081
KRT18P21	-0.345384401	-0.24736029	-0.246375183	-0.249830419	-0.345384401	-0.25704079	-0.321076221	-0.307338069	-0.305263208	0.310404313	3.567811389	-0.3072226	-0.345384401	-0.318652885	-0.281902833
KRT19	1.540049609	-0.411963426	-0.421121173	-0.398903245	-0.414405241	-0.416291703	-0.392843139	-0.408921845	-0.403960685	3.132928175	-0.173515372	-0.370591607	-0.40623202	-0.083172942	-0.371055388
KRT6B	-0.340034264	-0.375863076	-0.362604788	-0.213670751	-0.37905961	-0.376139467	-0.36976939	-0.364385268	-0.33187038	3.240427757	-0.392482053	1.359103995	-0.34264484	-0.384597692	-0.366410173
KXD1	-0.261539756	-0.318927085	-0.218079968	-0.196054705	-0.356374552	-0.321718326	-0.316482682	-0.291274879	-0.255066641	0.162763754	3.58668882	-0.2743489	-0.276798365	-0.309452331	-0.353334383
LAGE3	-0.225015766	-0.426063569	-0.411111208	-0.427520162	-0.458136312	-0.458620818	-0.469973654	-0.460568553	-0.467487565	1.544953184	3.105766829	-0.26965198	-0.4081572	-0.254695182	0.086281955
LAMTOR2	-0.163803953	-0.354103332	-0.362849612	-0.34405037	-0.388918672	-0.393408723	-0.388027337	-0.291613554	-0.369296325	0.741909915	3.463322178	-0.378101976	-0.380859111	-0.26777593	-0.122423197
LAMTOR5	-0.308606924	-0.298529796	-0.26807476	-0.295338568	-0.317237586	-0.309223786	-0.320830628	-0.297069102	-0.306548247	0.28422405	3.573648454	-0.289857629	-0.297073121	-0.265862032	-0.283620324
LCN2	-0.257481421	-0.374375639	-0.367068522	-0.365888572	-0.373454938	-0.373093133	-0.370686667	-0.371936834	-0.369223862	3.247221691	1.347753051	-0.304670862	-0.359564176	-0.332595016	-0.374935102
LGALS1	-0.108263048	-0.309604765	-0.305014201	-0.309786569	-0.305129464	-0.31096748	-0.30522602	-0.313039109	-0.305125708	-0.061608762	3.599499666	-0.077935086	-0.30358992	-0.303834149	-0.280375388
LINC01326	-0.344820117	-0.322851356	-0.320855414	-0.263442486	-0.192265493	-0.341256259	-0.327169085	-0.344820117	-0.325397835	0.531504446	3.525644112	-0.298635719	-0.327555546	-0.31606352	-0.332015611
LINC01405	-0.368978668	1.307334159	-0.558329947	-0.570009159	1.906823884	2.417240828	-0.284666814	-0.367747594	-0.365160063	-0.496848732	-0.546720541	-0.636437618	-0.310492453	-0.627334214	-0.498673067
LINC01429	-0.382468196	-0.344976139	-0.296083727	-0.326035909	-0.273139306	-0.240235314	-0.315215385	-0.284738291	-0.324607171	-0.392766789	3.532603958	-0.206568706	0.490213007	-0.361851862	-0.274130172
LINC01747	-0.491097764	-0.491577131	-0.482631407	-0.391439423	-0.488846935	-0.300842497	-0.119911169	-0.567434153	-0.458507388	-0.534836358	2.790009132	-0.016514826	2.018920973	-0.242311022	-0.222980031
LINC02402	-0.452368485	-0.389924838	-0.433661392	-0.423245177	-0.085836914	-0.2862139	-0.423433157	-0.351787325	-0.408665005	-0.150122079	-0.260661578	3.383804982	0.968026316	-0.386829481	-0.299081969
LNPEP	-0.223929982	-0.326518005	-0.340101458	-0.363496279	-0.25882358	-0.294456963	-0.264854403	-0.354040752	-0.304323919	0.252401891	3.574795454	-0.289271466	-0.199068363	-0.339121807	-0.269190368
LTBP3	-0.243476116	-0.296317624	-0.356399204	-0.309581925	-0.395057759	-0.369623781	-0.31196402	-0.319361094	-0.323389619	0.207311239	3.531888759	-0.39260818	0.305739585	-0.317468549	-0.40969171
MAP1LC3B	-0.314015306	-0.373511807	-0.270921908	-0.296380725	-0.2064065	-0.354725842	-0.422161972	-0.290573774	-0.295051893	0.520591569	3.524017412	-0.349587088	-0.355899057	-0.183170526	-0.332202583
MCHR2	0.831267028	-0.292855385	-0.390825393	-0.157717527	3.3918057	-0.440677027	0.207718912	-0.360557226	-0.465192577	-0.229595505	-0.541529023	-0.396312191	-0.378674913	-0.456761314	-0.320093558
MDK	-0.255498915	-0.398448681	-0.434075148	-0.433545648	-0.438288669	-0.435952275	-0.425220595	-0.41209434	-0.439417683	0.840160991	3.299943272	-0.42376133	-0.430848222	-0.274503951	0.661551195
MEA1	-0.292951587	-0.378390712	-0.360444235	-0.332108779	-0.381258957	-0.343784169	-0.373043434	-0.34952725	-0.294918733	0.85090616	3.4384223	-0.328547622	-0.349531741	-0.337857713	-0.166963527
MED30	-0.325424386	-0.328730173	-0.323062827	-0.309620835	-0.332011532	-0.318703665	-0.323223391	-0.311952308	-0.305418992	0.6095465	3.510224524	-0.314765729	-0.301926484	-0.30248188	-0.322448823
MGMT	-0.401894318	-0.480120855	-0.241174168	-0.316233021	-0.479403496	-0.473603728	-0.486184455	-0.400892145	-0.187857598	1.318059812	-0.291951027	3.238954069	-0.323784127	-0.108868194	-0.36504675
MIR210HG	-0.470674347	-0.411140743	-0.339883534	-0.050068816	-0.505849263	-0.414126048	-0.439816419	-0.373169692	-0.198601305	2.117881211	2.741044184	-0.418493482	-0.356890483	-0.480374818	-0.399836446
MORF4L2	-0.230580928	-0.342136292	-0.313406713	-0.336536954	-0.214525923	-0.272493909	-0.223825917	-0.345383179	-0.356749237	0.315322157	3.565606261	-0.319126885	-0.303430174	-0.294384879	-0.328347429
MRPL21	-0.296372088	-0.395478163	-0.353777499	-0.31051903	-0.396393108	-0.403851914	-0.491891972	-0.34561822	-0.353242791	1.809836758	2.983074125	-0.337942351	-0.456523196	-0.22866824	-0.422632311
MRPL22	-0.090269575	-0.511514824	-0.454346567	-0.45284703	-0.458624169	-0.395274887	-0.508721905	-0.533950416	-0.261091545	2.539411059	2.333073412	-0.350060303	-0.479042381	-0.076067636	-0.300673233
MRPL51	0.01212527	-0.378069449	-0.400244267	-0.383037012	-0.408099716	-0.368330764	-0.408818049	-0.402640568	-0.387864697	1.200756735	3.293608428	-0.38087443	-0.399032273	-0.308737846	-0.280741361
MRPS31	-0.315664617	-0.34255035	-0.277262722	-0.320176914	-0.165944196	-0.329447824	-0.333904313	-0.306742209	-0.314953406	0.263006695	3.5739363	-0.291952268	-0.276121439	-0.258135358	-0.304087377
MT-ATP6	-0.250848286	-0.415176866	-0.420396794	-0.421911507	-0.421727823	-0.423380721	-0.416813493	-0.421479541	-0.421843929	3.07379366	1.640033774	-0.417541998	-0.420421398	-0.12360288	-0.138682196
MT-ATP8	-0.223383181	-0.418672838	-0.43680825	-0.442319902	-0.440253301	-0.445957486	-0.425107878	-0.440043669	-0.439113395	2.544471472	2.349285166	-0.423743246	-0.430730922	-0.253967546	-0.073655025
MT-CO1	-0.300137195	-0.388068819	-0.405415214	-0.408047549	-0.406158415	-0.409728392	-0.397331564	-0.407273709	-0.406979685	2.602276948	2.31129391	-0.40168466	-0.404873702	-0.282973544	-0.294898411
MT-CO2	-0.199616822	-0.341834844	-0.360581831	-0.361449954	-0.361134845	-0.362208243	-0.354596117	-0.360462453	-0.361097472	3.467121374	0.750718373	-0.351199916	-0.355715838	-0.235173128	-0.212768285
MT-CYB	-0.329878939	-0.379078273	-0.390970036	-0.393987456	-0.395181418	-0.398176319	-0.381665315	-0.393823322	-0.39235385	3.021313056	1.757435634	-0.392977614	-0.391541323	-0.271195226	-0.267919598
MT-ND1	-0.334502343	-0.346338273	-0.378643714	-0.384105574	-0.383164079	-0.386447554	-0.36526912	-0.382429132	-0.382466253	3.363795588	1.049943476	-0.379699102	-0.381781515	-0.153567657	-0.155324748
MT-ND2	-0.229829635	-0.363561139	-0.417154677	-0.419480916	-0.418211863	-0.425507191	-0.381386903	-0.41934924	-0.419388669	3.09676131	1.611736762	-0.410995246	-0.41149335	-0.2635558	-0.128583443
MT-ND3	-0.071852866	-0.331557678	-0.352140156	-0.354211958	-0.35426154	-0.357265486	-0.34529583	-0.351467504	-0.353658672	3.558124465	0.271699792	-0.345096819	-0.350905347	-0.17474239	-0.087368013
MT-ND4	-0.301593853	-0.376136523	-0.386374403	-0.388964336	-0.38890622	-0.390804996	-0.380019753	-0.38845293	-0.386830554	3.250218135	1.32944387	-0.384505387	-0.387131153	-0.230335325	-0.189606573
MT-ND4L	-0.2629752	-0.366768651	-0.379204479	-0.382212347	-0.381256224	-0.384007296	-0.373883698	-0.380338195	-0.381078528	3.400514	0.907219173	-0.378781688	-0.372298581	-0.332764136	0.06783585
MT-ND5	-0.337863763	-0.381319918	-0.398278789	-0.405171981	-0.407884884	-0.415186773	-0.375055798	-0.403667654	-0.401387744	2.901571752	1.935155832	-0.399938571	-0.395452135	-0.235220991	-0.280298582
MT-ND6	-0.291202562	-0.383579137	-0.409950454	-0.417459041	-0.412569221	-0.42116231	-0.370990071	-0.413533831	-0.413235318	3.138491825	1.538800673	-0.399589355	-0.403509892	-0.15943806	-0.181073245
MT-RNR1	-0.13904579	-0.280458187	-0.369995829	-0.372076057	-0.37284868	-0.374521197	-0.367893493	-0.369952754	-0.371301126	3.492292539	0.638289803	-0.342570154	-0.364214495	-0.230136456	-0.175568124
MT-RNR2	-0.23626459	-0.316906591	-0.346994704	-0.344356759	-0.346914907	-0.348155286	-0.346023495	-0.345565237	-0.347468738	3.503229054	0.624329342	-0.328652749	-0.341102231	-0.269241674	-0.209911435
MT-TP	-0.262846415	-0.318850826	-0.348742457	-0.350675111	-0.352748667	-0.364234954	-0.289820271	-0.343781546	-0.342617145	3.442406438	0.850212118	-0.341383642	-0.339545723	-0.320500094	-0.316871706
MTATP6P1	-0.373793098	-0.391260246	-0.399245603	-0.401157934	-0.399938289	-0.402160979	-0.388859564	-0.401218458	-0.398922225	2.790759361	2.085659835	-0.402354837	-0.398774456	-0.252625209	-0.266108298
MTCO3P12	-0.305422126	-0.301621429	-0.320912139	-0.313390299	-0.320912139	-0.320912139	-0.317467845	-0.314173525	-0.320912139	3.526579075	0.539187016	-0.317532606	-0.315858815	-0.301973821	-0.294677068
MTLN	-0.317022439	-0.379865018	-0.413890931	-0.405759425	-0.348390958	-0.401766287	-0.325300241	-0.333293725	-0.308969581	0.784271187	3.446044366	-0.403995162	-0.09092535	-0.386107735	-0.115028701
MTND2P28	-0.387786361	-0.31398594	-0.390410243	-0.402595913	-0.401347853	-0.38896131	-0.378491733	-0.403053951	-0.387623336	2.334610896	2.583558036	-0.404814078	-0.400814847	-0.359340773	-0.298942594
MTPN	-0.251624251	-0.314400621	-0.36645163	-0.351179951	-0.339511995	-0.255626967	-0.363556257	-0.325295051	-0.353869397	0.637085623	3.499699355	-0.31042824	-0.365047001	-0.20944446	-0.330349156
MUC1	0.405103734	-0.655517902	-0.588096842	-0.599168389	-0.629542853	-0.707545898	-0.701144369	-0.646331343	-0.602698049	1.144014472	2.148460789	-0.554175949	-0.404289251	0.395998161	1.994933688
MYH9	-0.195617311	-0.367246152	-0.31186216	-0.285447078	-0.239865382	-0.338469291	-0.371434989	-0.339626466	-0.288287078	0.274118444	3.569581513	-0.184506447	-0.29099557	-0.264328057	-0.366013974
MYH9-DT	-0.726757321	-0.424067253	-0.569147729	-0.591261452	-0.433808131	-0.578478033	-0.717692235	-0.261013072	0.129689532	0.218329066	3.039425922	-0.542451335	1.36160133	0.216714862	-0.121084151
MYL12A	-0.126632776	-0.314842293	-0.324837285	-0.319584385	-0.32647631	-0.300253566	-0.26904562	-0.325473547	-0.331761041	0.277573054	3.57030796	-0.260310494	-0.310847746	-0.311037606	-0.326778346
NAA38	0.041167074	-0.376017055	-0.372433541	-0.358811092	-0.362144075	-0.382487885	-0.349861626	-0.35486676	-0.368198487	0.467414343	3.515577388	-0.352081139	-0.377385335	-0.273172386	-0.096699424
NALCN	-0.388635646	-0.358777569	-0.330324387	-0.326128089	-0.122728354	-0.285590082	-0.24792123	-0.309031788	-0.331369476	-0.349982231	3.552353674	-0.326501887	0.375717548	-0.28082268	-0.270257801
NAXE	-0.311588145	-0.368260259	-0.372203954	-0.393315135	-0.26883351	-0.396745019	-0.156217473	-0.407415081	-0.388927921	0.830157803	3.440868565	-0.380421772	-0.291711127	-0.246999048	-0.288387924
NDUFA6	-0.233549081	-0.458523677	-0.371442146	-0.351656736	-0.431711954	-0.445926558	-0.461427845	-0.444287183	-0.41551338	2.542306664	2.366923146	-0.440368151	-0.288890695	-0.316322349	-0.249610056
NDUFB2	-0.072301301	-0.44153841	-0.416221512	-0.461042993	-0.385492857	-0.461097125	-0.416017595	-0.409677996	-0.417898836	1.323059187	3.232367466	-0.191457716	-0.453466837	-0.260260587	-0.168952889
NDUFB4	-0.297095019	-0.340837892	-0.340699269	-0.337267352	-0.345182441	-0.328356177	-0.325802937	-0.338943063	-0.335128349	0.681837119	3.490244322	-0.336241247	-0.332938655	-0.295061384	-0.218527655
NDUFB6	-0.359683547	-0.384034863	-0.39936169	-0.369598223	-0.413618307	-0.393132259	-0.426824849	-0.358590796	-0.384886505	1.493604175	3.164314173	-0.302114256	-0.390142739	-0.382944506	-0.092985809
NFKBIZ	-0.301750218	-0.448319589	-0.328772877	-0.424568243	-0.419826159	-0.474745986	-0.223513722	-0.422060468	-0.431552334	2.870919361	1.967564432	-0.220566945	-0.441628299	-0.368462566	-0.332716387
NMRK1	-0.256488891	-0.300804929	-0.273020812	-0.304112554	-0.294245922	-0.304921238	-0.322847547	-0.308108302	-0.296423876	0.226110712	3.581842802	-0.273521527	-0.284859783	-0.304597459	-0.284000674
NUDT16L1	-0.308162505	-0.303079728	-0.294444478	-0.268524763	-0.303975271	-0.297481602	-0.309107983	-0.289125151	-0.284869649	0.253496454	3.578329926	-0.287576278	-0.278759051	-0.300150493	-0.306569428
OFD1P17	3.39312383	-0.229773217	-0.20466682	0.105959643	-0.247699348	-0.231305224	-0.293420821	0.840348958	-0.22820467	-0.509783	-0.567562974	-0.500316074	-0.406679012	-0.441949643	-0.478071629
OSTC	-0.074515849	-0.367626282	-0.355806621	-0.31783507	-0.322330998	-0.341019611	-0.383705248	-0.359089344	-0.35226455	0.556936809	3.512870318	-0.283793185	-0.349452155	-0.282433822	-0.279934392
PA2G4	-0.031505385	-0.291848223	-0.272737482	-0.314776496	-0.347696267	-0.32871171	-0.331973393	-0.312093583	-0.300090771	0.107202976	3.586494772	-0.294844071	-0.318503002	-0.262517062	-0.286400302
PAFAH1B3	-0.511717894	-0.422209368	-0.508659012	-0.478295289	-0.54497848	-0.463873129	-0.245398937	-0.362052885	-0.360858388	2.793272422	1.99722013	-0.432156998	-0.436494606	-0.198784712	0.174987145
PARK7	-0.267082809	-0.240889813	-0.334204054	-0.29604056	-0.323446138	-0.298432236	-0.356063635	-0.344219206	-0.32788041	0.193324085	3.577205213	-0.361557639	-0.346183842	-0.099634834	-0.174894122
PCNP	-0.16588993	-0.36341333	-0.321699384	-0.309464054	-0.255285632	-0.348714679	-0.378425197	-0.353253826	-0.335819099	0.566378466	3.515888363	-0.330564062	-0.298060537	-0.31191205	-0.309765051
PDE11A	-0.389644278	-0.416714691	-0.430087585	-0.422920151	-0.421758291	-0.40801056	-0.415210732	0.922427214	-0.399909288	-0.429692275	-0.04805646	3.377443658	0.048485374	-0.168418046	-0.39793389
PDIA3	-0.201133701	-0.328201796	-0.266785754	-0.347028571	-0.372307594	-0.356308381	-0.285385737	-0.328501814	-0.307162454	0.243056311	3.574537886	-0.346644499	-0.199307244	-0.243206223	-0.235620429
PERP	0.210232939	-0.318109329	-0.325696159	-0.327114845	-0.32974723	-0.3279589	-0.323588028	-0.324170868	-0.321116482	3.578047636	-0.113868103	-0.28630479	-0.319378427	-0.204525575	-0.266701838
PFDN1	-0.363747005	-0.368286548	-0.359503994	-0.34776348	-0.301754055	-0.232413427	-0.250497374	-0.31136486	-0.212498967	0.09658607	3.589430527	-0.184117625	-0.288364138	-0.151883255	-0.313821868
PFDN2	-0.360163462	-0.541904392	-0.34694747	-0.404671572	-0.473961408	-0.174407501	-0.48401174	-0.390494185	-0.450806821	3.441782155	0.469012234	0.357041357	-0.424363637	0.051169368	-0.267272927
PFN2	-0.133074194	-0.276307394	-0.286747473	-0.301882748	-0.338190789	-0.317167493	-0.382286036	-0.402754829	-0.349083464	3.559012639	0.334877407	-0.297321219	-0.295403103	-0.280295916	-0.233375388
PLAT	-0.343931058	-0.350190329	-0.277766999	-0.231544038	-0.391182937	-0.374960449	-0.107696295	-0.294794671	-0.307322166	0.257209827	3.568874584	-0.207536374	-0.309904501	-0.286107383	-0.343147211
PLEKHA1	-0.043979375	-0.42013252	-0.439156439	-0.429785852	-0.400289498	-0.44480566	-0.465988304	-0.423072823	-0.411068065	-0.206723741	2.805470964	-0.414743058	2.038380553	-0.330055018	-0.414051165
PLSCR1	-0.255890368	-0.308000048	-0.291401752	-0.308892903	-0.258262635	-0.312481714	-0.316667028	-0.300588353	-0.28118386	0.141193295	3.591249315	-0.288521216	-0.33272237	-0.229712985	-0.248117378
PPCS	-0.098776999	-0.323957511	-0.310683915	-0.304891783	-0.332091088	-0.322997227	-0.192266969	-0.332501682	-0.309999794	0.083969986	3.590228375	-0.319796928	-0.303768769	-0.19139688	-0.331068817
PPIA	-0.085975454	-0.319878037	-0.340041672	-0.322524977	-0.37719126	-0.376953965	-0.37421162	-0.337263881	-0.360142484	3.480356534	0.684874769	-0.340405636	-0.408612875	-0.290605692	-0.231423751
PPP2R2A	-0.318501468	-0.318676936	-0.272970754	-0.26242544	-0.222603569	-0.271820324	-0.305322117	-0.293774562	-0.290569285	0.131254641	3.59199703	-0.238500382	-0.268057677	-0.330464863	-0.329564294
PRDX1	-0.313263975	-0.349646007	-0.34731707	-0.35728421	-0.359347469	-0.245215592	-0.365110181	-0.351744892	-0.335054998	3.496643455	0.649334505	-0.27305114	-0.363959655	-0.24308086	-0.24190191
PRDX5	0.00109026	-0.417189234	-0.40566504	-0.427860652	-0.432768755	-0.418754234	-0.352585092	-0.433827171	-0.406920798	1.311358938	3.238091803	-0.37912378	-0.435586733	-0.186316012	-0.253943502
PREB	-0.308820789	-0.303052862	-0.270228022	-0.319926388	-0.349424507	-0.316765401	-0.341782335	-0.315290464	-0.322064454	0.50194331	3.532241497	-0.193495602	-0.332621631	-0.33101432	-0.329698033
PRKD1	-0.565975181	-0.508153353	-0.472601041	-0.378661414	-0.488126621	-0.353140884	-0.420997875	-0.431218598	-0.454038535	-0.359121794	1.396374367	3.14358336	0.209683238	0.024296008	-0.341901676
PRMT2	-0.216145925	-0.266414728	-0.291990742	-0.288237585	-0.341646339	-0.337669913	-0.31546043	-0.296024606	-0.288707551	0.078047378	3.594384527	-0.13155387	-0.301615419	-0.315368076	-0.281596719
PRNP	-0.127607466	-0.310183299	-0.353802239	-0.349435254	-0.354381169	-0.35804573	-0.354819794	-0.332740034	-0.352335023	0.683854036	3.485638832	-0.31718567	-0.334284583	-0.333438591	-0.291234017
PRR13	-0.322712552	-0.334374105	-0.360300222	-0.280214552	-0.358403653	-0.361338197	0.000646374	-0.334129285	-0.33048034	0.367839882	3.546425907	-0.316469861	-0.339116634	-0.260759827	-0.316612937
PSMA3	-0.235549148	-0.337808961	-0.312786978	-0.335356927	-0.318312479	-0.297865041	-0.314629246	-0.328554825	-0.326704789	0.47910851	3.537427735	-0.327695178	-0.330159509	-0.224628994	-0.32648417
PSMA5	-0.302232613	-0.321691539	-0.333685841	-0.315244367	-0.369387453	-0.272015849	-0.33800178	-0.337869152	-0.342708703	0.818147228	3.45245545	-0.352878197	-0.299233619	-0.353250622	-0.332402941
PTMA	1.690198564	-0.397888755	-0.433653055	-0.429054085	-0.441925648	-0.43629886	-0.429637796	-0.434024075	-0.433961434	3.041610254	-0.12931215	-0.390005098	-0.421600246	-0.126993976	-0.227453638
PTN	-0.442511768	-0.2913875	-0.396718864	-0.344301063	-0.248172636	-0.374411872	-0.277617174	-0.36919149	-0.343543693	3.475240225	-0.442511768	-0.368968965	-0.39852514	0.367993145	0.454628564
PTTG1IP	-0.305752171	-0.316982227	-0.31786641	-0.30675547	-0.298816439	-0.330441998	-0.310841175	-0.328453677	-0.313991632	0.397011929	3.554740941	-0.281013189	-0.271507681	-0.304244559	-0.265086242
PWWP2B	-0.224710095	-0.305000598	-0.350022999	-0.495245022	-0.70953937	-0.56754803	-0.567417076	-0.390468938	-0.128213229	1.307850856	3.203490803	-0.229482465	-0.04929156	-0.352407552	-0.141994727
RAB18	-0.259104889	-0.281550156	-0.320421653	-0.31793603	-0.331757418	-0.315495054	-0.260627279	-0.286252462	-0.29397191	0.370076264	3.559286419	-0.325713111	-0.31115249	-0.316065894	-0.309314336
RAN	-0.263234645	-0.369290106	-0.344560861	-0.330462174	-0.412004452	-0.406574157	-0.419584887	-0.408264358	-0.315769795	1.473608902	3.183057587	-0.354490357	-0.385795292	-0.291981077	-0.354654328
RARG	-0.364171227	-0.271857136	-0.321367701	-0.29653086	-0.379590829	-0.390259654	-0.380419013	-0.257057663	-0.314770387	0.606426026	3.503863363	-0.306431123	-0.140534261	-0.369578303	-0.317721233
RBM46	-0.431647841	-0.421271134	-0.262918968	-0.371181618	-0.317504152	-0.182357373	-0.364880049	-0.298289431	-0.262234075	-0.048598865	3.556909265	-0.205867731	-0.353289033	0.28366239	-0.320531384
RBP1	-0.381903956	-0.287297919	-0.218099437	-0.27721284	-0.306576027	-0.302493946	-0.359343415	-0.326124073	-0.208772965	3.567060892	-0.367602981	-0.356081324	-0.307353724	-0.150468418	0.282270134
RCAN2-DT	2.121384353	-0.497959298	-0.346129033	-0.450424928	1.427446816	0.238279023	2.011998066	-0.495044311	-0.209622473	-0.492945478	-0.878934802	-0.570890333	-0.610245292	-0.567254762	-0.679657548
RFC1	-0.145634836	-0.275032085	-0.329081181	-0.341963165	-0.398779799	-0.358131202	-0.323546453	-0.314455305	-0.357484483	0.009320034	3.580664234	0.074881311	-0.249855873	-0.226166313	-0.344734884
RFTN1	-0.288334808	-0.222985218	-0.255214527	-0.327864913	-0.357045302	-0.307775248	-0.297441913	-0.281000036	-0.268589887	-0.33002033	3.593477216	-0.064775419	-0.288187533	0.044359409	-0.34860149
RGS19	-0.404084785	-0.437501194	-0.251931837	-0.263459865	-0.383849958	-0.482865588	-0.433399626	-0.291867733	-0.172410057	0.021300301	3.561438029	-0.34880918	-0.061892695	0.069808154	-0.120473967
RHCG	-0.2813605	-0.396625506	-0.365532166	-0.367734926	-0.104393204	-0.403288479	-0.402311244	-0.386682728	-0.363590154	3.36370791	1.039340881	-0.160906244	-0.385742056	-0.385410486	-0.3994711
RHOC	-0.364077921	-0.255505807	-0.365111699	-0.171694977	-0.512240281	-0.516850943	-0.486208192	-0.507481324	-0.467503823	3.472163311	0.487614761	-0.219091274	-0.172567597	-0.067505837	0.146061605
RIC8A	-0.310019632	-0.321037581	-0.286365502	-0.254226926	-0.234530693	-0.305058084	-0.301110998	-0.304479279	-0.237132249	0.079889965	3.597625216	-0.315354724	-0.273088566	-0.263916019	-0.271194927
RILPL2	-0.420860814	-0.410135665	-0.407092725	-0.457122275	-0.363132843	-0.467230542	-0.521869367	-0.417372524	-0.445464432	0.186871588	2.674844357	-0.284744322	2.158103777	-0.503161858	-0.321632355
RIOK1	-0.282170392	-0.332417251	-0.291062917	-0.273442148	-0.274534081	-0.226457471	-0.335829707	-0.304673386	-0.259673279	0.217245646	3.581309384	-0.242750993	-0.334156022	-0.347629084	-0.2937583
RN7SKP299	-0.329334083	-0.294227889	-0.281464435	-0.31222331	-0.329334083	-0.315096427	-0.15696139	-0.252688673	-0.297003972	-0.255021933	3.583793969	-0.313958478	0.187957297	-0.322153897	-0.312282695
RN7SL457P	-0.431117192	-0.510849648	-0.471691727	-0.478269657	-0.376082455	-0.193309503	-0.391840177	-0.414724362	-0.516818362	-0.384213119	0.766864943	-0.334925129	3.312062408	0.672121593	-0.247207614
RN7SL683P	-0.328264034	-0.302077099	-0.342784872	-0.360830449	-0.308420563	-0.148623196	-0.368082681	-0.346386838	-0.369389021	-0.281282574	-0.268040546	3.570794845	-0.308057589	0.212422563	-0.050977946
RNF145	2.924819095	-0.338926005	-0.492249265	-0.473812503	-0.486164717	-0.510758752	-0.502796912	-0.507067842	-0.453433691	0.071816478	1.814142422	-0.219402258	-0.476584771	-0.078990702	-0.270590576
RNF187	-0.155742302	-0.341668859	-0.279721403	-0.326612507	-0.378844999	-0.331474944	-0.34657709	-0.326202159	-0.315063948	0.483121882	3.534189127	-0.271954818	-0.327557791	-0.314484043	-0.301406145
RNF44	-0.326282142	-0.339174694	-0.276356606	-0.349298041	-0.369817626	-0.360443897	-0.302287164	-0.338732901	-0.269998386	0.335778325	3.546421929	-0.043570994	-0.087747412	-0.409240865	-0.409249526
RNF5	-0.290266843	-0.290411716	-0.311641687	-0.280552693	-0.326114222	-0.309037494	-0.319404489	-0.302626256	-0.308850366	0.447441836	3.545593786	-0.319591145	-0.311125729	-0.315685611	-0.307727372
RNF7	-0.375954017	-0.381870865	-0.362895499	-0.386618356	-0.340075669	-0.370825743	-0.170749346	-0.398674935	-0.372704767	1.475257803	3.180194403	-0.401959186	-0.397005511	-0.348447487	-0.347670825
RPL10A	3.322458126	-0.408284011	-0.411470257	-0.415996388	-0.418988884	-0.389327865	-0.290075935	-0.40354478	-0.376212523	1.118836012	-0.056632549	-0.394218507	-0.411196923	-0.076478012	-0.388867505
RPL15	-0.037589566	-0.308230193	-0.328638982	-0.340262786	-0.358805362	-0.356348831	-0.302451516	-0.337748511	-0.346302727	0.33963894	3.553248181	-0.341980367	-0.342545355	-0.211656648	-0.280326277
RPL18	3.40758953	-0.419452965	-0.387097906	-0.346648039	-0.432338941	-0.411556587	-0.41188788	-0.382963568	-0.399294945	0.878862517	0.034848765	-0.236621493	-0.39484248	-0.265655482	-0.232940524
RPL21P40	-0.305298333	-0.229397524	-0.2929269	-0.320546352	-0.302964347	-0.234291681	-0.313765381	-0.294012993	-0.298162065	-0.291962326	0.238415081	-0.320546352	3.579366312	-0.308118051	-0.305789089
RPL27	2.226573981	-0.475694549	-0.473732065	-0.439087507	-0.469378976	-0.482023108	-0.417987157	-0.501000463	-0.428260405	0.171079834	2.611354421	-0.39954467	-0.469327084	-0.17106734	-0.281904914
RPL34	3.228536636	-0.388409319	-0.394208109	-0.325566411	-0.430300866	-0.429180326	-0.400517951	-0.402673392	-0.39127625	1.333892187	-0.447052896	-0.241191948	-0.433607092	0.026917514	-0.305361777
RPL35AP24	-0.341653628	-0.361512707	-0.260124433	-0.362991981	-0.420215897	-0.420215897	-0.262996914	-0.317685157	-0.391383293	0.076831457	3.476164536	0.642483913	-0.343327524	-0.388198768	-0.325173706
RPL36	1.430385036	-0.431947093	-0.440194538	-0.432709029	-0.455184712	-0.461202606	-0.417374951	-0.451621424	-0.440798261	0.184115905	3.152902989	-0.275724738	-0.44634232	-0.18018386	-0.334120399
RPL9P28	3.528555537	-0.222166505	-0.204394937	0.135191646	-0.395134419	-0.386041088	0.341844239	-0.332361721	-0.201606697	-0.417773155	-0.375436485	-0.366370762	-0.417773155	-0.40177037	-0.284762128
RPS15AP10	-0.274203939	-0.330795978	-0.321700439	-0.316184471	-0.323239934	-0.315229119	-0.29020743	-0.287539314	-0.344293883	-0.305798918	3.576636825	0.00302895	0.172562062	-0.332788016	-0.310246396
RPS21	3.435272514	-0.37588715	-0.3769321	-0.368710588	-0.387375753	-0.385822649	-0.382247621	-0.377342781	-0.369036876	0.783532554	-0.383231474	-0.357185487	-0.384867826	-0.127338243	0.057173478
RPS24	2.622301848	-0.458570584	-0.474432412	-0.47753373	-0.536578494	-0.546304136	-0.372843211	-0.448511304	-0.451080661	0.202786607	2.204841594	-0.344665121	-0.392381418	-0.17400834	-0.353020638
RPS26	0.042577012	-0.350015196	-0.348115379	-0.347296735	-0.365592795	-0.399493993	-0.341135442	-0.363217166	-0.369002818	0.650394919	3.480482351	-0.332468619	-0.367287703	-0.296514356	-0.293314079
RPS28	3.570673982	-0.348435571	-0.356490583	-0.33411534	-0.336664241	-0.368006093	-0.336647396	-0.342817944	-0.359958419	-0.009865351	0.119815377	-0.139561853	-0.362730793	-0.060904133	-0.33429164
RRAS	-0.245419867	-0.277415982	-0.264823735	-0.281102306	-0.30537035	-0.300345705	-0.301744569	-0.289366077	-0.290786974	0.078963871	3.598562615	-0.296881908	-0.274247377	-0.28843836	-0.261583276
RWDD4	-0.413034153	-0.259090041	-0.375464033	-0.349254618	-0.016971235	-0.369000201	-0.421976325	-0.326382816	-0.412535893	0.163660328	3.565664139	-0.149840986	-0.142061951	-0.209152908	-0.284559307
S100A2	2.35370738	-0.39250433	-0.455240095	-0.444607084	-0.379486532	-0.333809258	-0.46518089	-0.421732899	-0.459029188	2.532478429	-0.438967026	0.034767834	-0.429968987	-0.389989048	-0.310438306
SAMD9	-0.370046773	-0.29981689	-0.205101669	-0.173792882	-0.314434799	-0.308218205	-0.375424983	-0.354863286	-0.300525184	0.29394749	3.567129374	-0.246891793	-0.308801151	-0.321806431	-0.281352819
SASS6	-0.353429153	-0.075360709	-0.294775253	-0.315471719	-0.404940852	-0.360868707	-0.407039193	-0.323520162	-0.196204783	0.425633304	3.536388383	-0.345270775	-0.364064886	-0.3116573	-0.209418196
SELENOW	-0.165571079	-0.303620412	-0.299944104	-0.293976958	-0.256539859	-0.312075525	-0.314711668	-0.30528573	-0.305495471	0.19923898	3.583316979	-0.310033629	-0.304225404	-0.305778394	-0.305297725
SENP7	-0.385694098	-0.314220405	-0.256368525	-0.332404064	-0.239212637	-0.334256314	-0.324415145	-0.309133221	-0.361684169	0.076189834	3.574583442	-0.250722074	0.114613131	-0.340023422	-0.317252336
SERPINB1	-0.626809855	-0.458501683	-0.37049557	-0.483793205	-0.428692174	-0.434527832	-0.582169613	-0.289498274	-0.337794391	1.975839575	2.791579757	0.218613553	-0.2068373	-0.251880051	-0.515032938
SF3B6	-0.298984078	-0.318581843	-0.343382009	-0.342471454	-0.346354067	-0.341368445	-0.347934602	-0.331784062	-0.336586252	0.664088707	3.495318433	-0.28683095	-0.323323108	-0.294794742	-0.247011529
SH3PXD2A	-0.415916311	-0.322933673	-0.288523231	-0.358785697	-0.320608574	-0.494932809	-0.518420382	-0.235787252	-0.286724791	3.462662227	0.689760823	-0.354645759	-0.388580046	-0.083626201	-0.082938325
SLC22A23	-0.337230225	-0.334739555	-0.308110084	-0.323451029	-0.249785533	-0.130214875	-0.353350174	-0.344007678	-0.214914609	-0.366001586	3.583168202	-0.211553255	0.160072132	-0.276997917	-0.292883814
SLC25A1	-0.277092113	-0.318960737	-0.268639594	-0.281393726	-0.378563381	-0.366059212	-0.389496414	-0.325354892	-0.28636331	3.538238363	0.467832739	-0.281620533	-0.231570668	-0.270898679	-0.330057845
SMCR5	3.471780618	-0.340563121	-0.084382301	-0.243048477	-0.488927863	0.464789951	-0.276100681	0.266453263	-0.321795039	-0.279193721	-0.56549453	-0.403235944	-0.496174276	-0.305703374	-0.398404505
SMNDC1	-0.224486001	-0.414451804	-0.237999725	-0.28282196	-0.388570082	-0.323374717	-0.405377947	-0.268760195	-0.252553086	0.388936321	3.547309067	-0.206731551	-0.200321331	-0.384471211	-0.346325777
SNX17	-0.196277074	-0.288836595	-0.293242501	-0.268021407	-0.322326813	-0.300605429	-0.293311861	-0.296384182	-0.281365942	0.174651529	3.587352421	-0.306160693	-0.316128168	-0.295005415	-0.30433787
SOD1	-0.015437244	-0.434939888	-0.435607425	-0.43120635	-0.365299398	-0.443850959	-0.45496942	-0.449250256	-0.431007956	2.271487959	2.611743342	-0.40941332	-0.451171618	-0.294999113	-0.266078352
SOD2	-0.07759171	-0.298346819	-0.321166344	-0.369435625	-0.307837505	-0.348729931	-0.381791379	-0.352951445	-0.333753457	0.592259415	3.503990849	-0.231863301	-0.372882028	-0.330255597	-0.369645122
SPARC	-0.323934907	-0.283141371	-0.290702229	-0.304407983	-0.316853386	-0.296884757	-0.313672218	-0.296348737	-0.297349672	-0.057163948	3.59030248	-0.309002106	-0.302722279	-0.291764665	0.093645778
SPR	-0.427472707	-0.332762025	-0.375814963	-0.316683849	-0.350742643	-0.373697543	-0.380969417	-0.228967181	-0.266985569	3.377227111	1.027954188	-0.294734051	-0.390257607	-0.404227568	-0.261866176
SPRR2A	-0.324830051	-0.326048429	-0.316117358	-0.318948803	-0.28530713	-0.326048429	-0.324964775	-0.318628004	-0.320682647	0.477911739	3.538636293	-0.237796363	-0.273582033	-0.321083074	-0.322510936
SPRR2E	-0.303099538	-0.545835355	-0.439647335	-0.586116396	-0.189849161	-0.537107301	-0.559146208	-0.357463643	-0.497086602	3.165595111	0.983184673	0.666469466	0.258033626	-0.569639226	-0.488292111
SPRR3	-0.299684466	-0.317702351	-0.306301124	-0.313561527	-0.316292573	-0.320121193	-0.324661788	-0.292236525	-0.310820353	3.573196143	0.251175291	-0.291347292	-0.095496916	-0.320797762	-0.315347562
SQLE	-0.480782007	-0.399136295	-0.291533072	-0.25531518	-0.442925305	-0.430408651	-0.284706825	-0.251721975	-0.370659057	0.185047006	3.53721792	-0.118480865	0.188095819	-0.414030109	-0.170661404
SQSTM1	-0.655569989	-0.399148472	-0.532698464	-0.588789419	-0.223714034	-0.399060331	-0.187907472	-0.525993906	-0.037635906	3.293272063	-0.515358955	0.117102012	1.028296069	-0.240924854	-0.131868341
SRPRB	-0.19764712	-0.25707776	-0.264273323	-0.348315482	-0.373509761	-0.335535303	-0.37328639	-0.308343304	-0.279806857	0.226624832	3.575146479	-0.213116059	-0.357678676	-0.320351618	-0.172829656
SSBP1	-0.241475103	-0.313492596	-0.334754092	-0.326981611	-0.334352143	-0.304830433	-0.337983853	-0.292537556	-0.32128464	0.513146294	3.531081802	-0.267259545	-0.335609767	-0.317400973	-0.316265783
STARD10	-0.448416314	-0.505117748	-0.416469588	-0.32951635	-0.51023064	-0.551748042	-0.199411859	-0.285992132	-0.366315457	1.216107099	3.209313482	-0.410931291	0.366611421	-0.204293959	-0.563588621
SVBP	-0.27772619	-0.217166382	-0.29463023	-0.280073148	-0.329827787	-0.334494297	-0.356913523	-0.279451603	-0.310601518	0.294522135	3.570710563	-0.296980255	-0.312676547	-0.284489816	-0.290201404
SYNGR2	-0.072532577	-0.503780699	-0.349803741	-0.329338058	-0.481905696	-0.472090482	-0.459705205	-0.356607054	-0.400624673	2.237130907	2.643111868	-0.425168206	-0.426662947	-0.198062025	-0.403961411
SYNJ2BP	-0.292155384	-0.412028807	-0.358968748	-0.340456624	-0.306687609	-0.297185143	-0.353244124	-0.404441033	-0.341264795	0.156636839	3.5723886	-0.045574722	-0.111587665	-0.190412215	-0.27501857
TACSTD2	1.538039151	-0.431346915	-0.439466251	-0.430843828	-0.442736563	-0.419367227	-0.440423353	-0.435742209	-0.435467483	3.109588458	0.055175522	-0.332477215	-0.428910057	-0.077158466	-0.388863563
TCERG1	-0.468252449	-0.433689343	-0.366189057	-0.410369417	-0.51117305	-0.20270733	-0.341743054	-0.334164012	-0.365828544	1.546976695	3.130635772	-0.405885752	-0.146486967	-0.288823767	-0.402299724
TFDP1	-0.404175947	-0.383281823	-0.361567887	-0.392215877	-0.408854224	-0.418255194	-0.345275408	-0.366675747	-0.380940294	2.10823112	2.77712899	-0.359575345	-0.364391824	-0.353695572	-0.346454968
THAP1	-0.388605851	-0.314931347	-0.319247604	-0.291770872	-0.341867175	-0.244084523	-0.337431406	-0.198765887	-0.368464611	-0.182049977	3.553931817	-0.165798986	0.351054741	-0.367630182	-0.384338137
TIMM17A	-0.311389637	-0.264501675	-0.28974643	-0.266687996	-0.33986628	-0.385636308	-0.395127377	-0.380010274	-0.350481237	0.513004921	3.524615293	-0.168717796	-0.372500645	-0.203873803	-0.309080757
TIMMDC1	-0.307798509	-0.343343023	-0.306503672	-0.330037142	-0.348557732	-0.316324957	-0.338002869	-0.33338538	-0.332682326	0.438029267	3.539060574	-0.308531184	-0.322073344	-0.327495343	-0.06235436
TIMP1	-0.129762027	-0.309801254	-0.299557349	-0.304108891	-0.305661598	-0.302557479	-0.310170229	-0.30664308	-0.306677826	-0.216822533	3.594786093	-0.302362004	-0.297650764	-0.282594907	0.07958385
TM4SF1	-0.338798268	-0.316936095	-0.302759663	-0.30179971	-0.324051634	-0.324691783	-0.321710786	-0.320068903	-0.303827745	0.451923371	3.544415769	-0.287515631	-0.279382324	-0.299649015	-0.275147582
TM9SF4	-0.39707694	-0.269314548	-0.502360306	-0.470635443	-0.473935895	-0.118276738	-0.588027062	-0.38959499	-0.459579927	0.380739744	3.418372933	-0.150790436	-0.300656056	-0.259923208	0.581058873
TMEM147	0.053247556	-0.420236025	-0.398795531	-0.399636248	-0.404483402	-0.407839293	-0.415788623	-0.371970936	-0.370170485	1.175250399	3.299659841	-0.318425343	-0.388175594	-0.351339663	-0.281296651
TMEM234	-0.465847689	-0.348248231	-0.38262551	-0.318662293	-0.124203958	-0.344792685	-0.395521452	-0.327528777	-0.387618056	0.181810357	3.490163397	-0.408042163	0.505167666	-0.371172304	-0.302878303
TMEM254	-0.330585048	-0.298257197	-0.219922088	-0.371225148	-0.377994191	-0.378705603	-0.383718374	-0.284639186	-0.20894538	0.634541493	3.498427675	-0.301397751	-0.373018573	-0.340997395	-0.263563233
TMEM50A	-0.243783336	-0.299128014	-0.28034423	-0.287762025	-0.344980802	-0.311626184	-0.323703786	-0.278674068	-0.288535593	0.12585043	3.592337561	-0.303651414	-0.275257189	-0.197831648	-0.282909702
TNFSF10	0.060395608	-0.454931625	-0.453591011	-0.428958859	-0.445334732	-0.46185483	-0.43415298	-0.474589191	-0.462904361	2.622300742	2.227754839	-0.452692772	-0.459276421	-0.065068672	-0.317095733
TPD52	-0.228256906	-0.579797891	-0.4438022	-0.4071861	-0.502645609	-0.455350301	-0.480710532	-0.364716134	-0.411320843	1.606265891	3.051626763	0.132531124	-0.239620021	-0.166729662	-0.51028758
TRAM1	-0.17802362	-0.31732991	-0.330738209	-0.319882357	-0.347917675	-0.344825456	-0.325366976	-0.325511268	-0.323544685	0.466719871	3.53892411	-0.325401825	-0.311350828	-0.291595092	-0.26415608
TRBC2	-0.143106843	-0.328073457	-0.354703948	-0.32912796	-0.350547473	-0.342766023	-0.366184358	-0.274904112	-0.326758045	3.574857021	-0.369920155	0.113933023	-0.358958146	0.006667276	-0.1504068
TRIM49C	-0.338175131	-0.291203788	-0.309709098	-0.292387428	-0.301933288	-0.338175131	-0.072600029	-0.310828482	-0.257428725	0.059537194	3.592822657	-0.255886195	-0.338175131	-0.222891891	-0.322965534
TTK	-0.319621986	-0.375305066	-0.344460099	-0.351486074	-0.409620079	-0.412707226	-0.081026549	-0.366382474	-0.359393049	0.230316227	3.555369608	-0.157095366	-0.146144942	-0.404497814	-0.05794511
TWF1	-0.305091987	-0.337423417	-0.31747416	-0.325434066	-0.122396288	-0.35149638	-0.304529309	-0.26850447	-0.32491846	0.214265549	3.576316113	-0.328208885	-0.332403557	-0.160360218	-0.312340465
TXN	-0.146990646	-0.392065587	-0.412668553	-0.409771203	-0.398751323	-0.399840074	-0.386509744	-0.391970556	-0.391088892	3.362605177	1.042101542	-0.34080779	-0.121910576	-0.301796199	-0.310535577
TXNDC17	-0.16422954	-0.368103081	-0.38727886	-0.371337667	-0.394469275	-0.370944533	-0.385054076	-0.341510531	-0.338136795	0.835863729	3.434686572	-0.359826141	-0.384109086	-0.30818744	-0.097363277
TXNIP	-0.196410846	-0.307644536	-0.297230275	-0.295385501	-0.326948659	-0.312779233	-0.3262058	-0.313843591	-0.303464595	0.088151196	3.592537838	-0.29074454	-0.320786613	-0.116637924	-0.272606921
UACA	-0.351102995	-0.245617924	-0.279660637	-0.341007873	-0.328212178	-0.300023559	-0.314783991	-0.34427667	-0.255104404	0.193516359	3.578108135	-0.296501113	-0.269399321	-0.07935761	-0.366576217
UBE2D3	-0.165562477	-0.347134065	-0.312200331	-0.312858479	-0.310047898	-0.325329281	-0.291455778	-0.320704873	-0.339715122	0.417661779	3.548410022	-0.330011477	-0.306140624	-0.289793996	-0.315117401
UBN1	-0.408784124	-0.277710992	-0.366947317	-0.303025463	-0.497561823	-0.321142094	-0.218736221	-0.256322067	-0.35451799	0.161114567	3.567275778	-0.110426119	-0.024550966	-0.263563891	-0.325101278
UCP2	-0.31364691	-0.294164346	-0.301113148	-0.283765278	-0.308633885	-0.295428799	-0.303661932	-0.280626284	-0.289461847	0.230447578	3.581237867	-0.290471767	-0.309028745	-0.241989276	-0.299693229
UPF3A	-0.386885994	-0.340095547	-0.287370273	-0.311298242	-0.462949525	-0.299546591	-0.429722007	-0.40184184	-0.208780371	0.773552287	3.454463759	-0.277458206	-0.31645035	-0.364022832	-0.141594267
USP10	-0.303724718	-0.356252998	-0.251980724	-0.294034105	-0.348048218	-0.277288364	-0.201257856	-0.319602104	-0.318121068	0.36419159	3.558316434	-0.321616228	-0.346930154	-0.274025538	-0.309625948
VDAC3	-0.331324794	-0.30197146	-0.284902027	-0.281383867	-0.300520164	-0.298996617	-0.256711085	-0.296124803	-0.312156463	0.078731639	3.590974241	-0.051652549	-0.332233297	-0.32376098	-0.297967775
WASF2	-0.333950946	-0.353125318	-0.375313149	-0.344895891	-0.046370149	-0.334806193	-0.361717087	-0.36500068	-0.321691037	-0.304937381	-0.34364006	3.469742137	0.722509513	-0.34393285	-0.362870908
XRCC6P4	-0.37096735	-0.319264556	-0.366107654	-0.344983165	-0.360115724	-0.176178845	-0.279517356	-0.353975384	-0.341161393	-0.030794359	3.580021508	0.106511589	-0.316936579	-0.155805858	-0.270724873
YIPF5	-0.263968584	-0.280046176	-0.318132589	-0.309506147	-0.323328768	-0.291175059	-0.210487632	-0.30572993	-0.306080482	0.103864841	3.594831571	-0.302828892	-0.232849708	-0.257146425	-0.29741602
YPEL5	-0.25826304	-0.28451414	-0.319835548	-0.265858208	-0.304669144	-0.288911023	-0.308993222	-0.286037168	-0.313631113	0.149193025	3.590643585	-0.311218293	-0.271538515	-0.222415896	-0.3039513
YTHDF1	-0.382491813	-0.292153909	-0.285306948	-0.310018406	-0.249113615	-0.287349922	-0.330310102	-0.242235631	-0.262283997	0.452232472	3.541884082	-0.347364179	-0.345391818	-0.364350898	-0.295745316
YWHAH	-0.438776914	-0.468625569	-0.489117923	-0.516948444	-0.547724031	-0.542813518	-0.509923442	-0.442870375	-0.435265301	2.981804824	0.220449991	0.065743059	1.657822484	-0.211065677	-0.322689164
YWHAQ	-0.186306547	-0.346314715	-0.323513582	-0.314207603	-0.353975378	-0.332933657	-0.33651811	-0.346684756	-0.311821857	0.71420894	3.480474977	-0.334509019	-0.355156808	-0.338379565	-0.314362321
ZDHHC16	-0.441396303	-0.392769112	-0.447111517	-0.464582956	-0.535172616	-0.390849863	-0.078935491	-0.330179677	-0.389234427	0.689314013	3.433367226	-0.199765264	0.154000073	-0.207398857	-0.399285229
ZFAND5	-0.334028366	-0.344313169	-0.317391569	-0.276433749	-0.302900581	-0.342386854	-0.34789423	-0.309751214	-0.314032444	0.59686949	3.512501824	-0.306575629	-0.272290624	-0.335138508	-0.306234375
ZFP36L2	-0.467442999	-0.277800814	-0.385257517	-0.401410631	-0.500755551	-0.433764218	-0.441422822	-0.352520507	-0.339124854	2.094683511	2.775698483	-0.200897224	-0.329940409	-0.313111955	-0.426932492
ZKSCAN4	0.386306996	-0.057359902	-0.116048875	0.800271504	0.622326358	-0.374459503	3.151475734	-0.352069122	-0.485233926	-0.669191446	-0.960508562	-0.305016155	-0.487337469	-0.643847696	-0.509307936
ZNF385A	-0.171052727	-0.311361165	-0.257372778	-0.300243467	-0.371523392	-0.363156316	-0.293938783	-0.282328187	-0.276327913	0.33575486	3.561616721	-0.333232733	-0.333419042	-0.263512976	-0.339902103
ZNG1B	-0.153958373	0.62269035	-0.535371064	-0.527387361	-0.161614394	2.47851669	-0.389976283	-0.541021213	-0.524060393	-0.526133597	2.213164516	-0.51746657	-0.499386607	-0.428906325	-0.509089376
ZRANB2	0.078780042	-0.374397287	-0.349076962	-0.360976748	-0.430782393	-0.359835269	-0.375388355	-0.366710265	-0.339099829	0.444358065	3.516943601	-0.34583917	-0.341024963	-0.111898549	-0.285051916
