# Supplementary material for: Differentially Expressed Genes Identify FIGO Stage II Cervical Cancer Patients with a Higher Risk of Relapse in a Small Cohort
Source: J Pers Med. 2025 Oct 16;15(10):497. doi: 10.3390/jpm15100497 (PMC12565686; doi:10.3390/jpm15100497)
Supplement: Supplementary file 1 [file jpm-15-00497-s001.zip › Table_S5_DESeq2_results_15_DEGs.csv]

gene_name	baseMean	log2FoldChange	lfcSE	stat	pvalue	padj
B3GALT1	150.1917207	1.895248165	0.574959382	3.296316616	0.000979615	0.045041688
C15orf48	142.2836139	-3.63986478	0.865755194	-4.204265602	2.62E-05	0.004014441
CDYLP1	47.70765753	3.504175412	0.980419491	3.574159269	0.000351355	0.024753528
DNAJB1	617.7152223	-1.896747328	0.581614605	-3.261175546	0.001109513	0.048953071
FEN1	201.2648368	-2.387958933	0.63805277	-3.742572789	0.000182146	0.016387725
GTF3C2-AS1	32.09047577	2.056930818	0.554593014	3.708901421	0.00020816	0.01782833
HEATR4	244.4509019	-2.0447287	0.602528894	-3.393577836	0.00068986	0.037496573
IKZF2	46.4710488	2.045621656	0.586295626	3.489061774	0.000484719	0.030138834
MUC1	208.6205092	-2.576212522	0.781389175	-3.296964693	0.000977358	0.045041688
MYH9-DT	42.35543069	-2.392529505	0.585606954	-4.085555146	4.40E-05	0.005864664
PFDN2	48.65683404	-2.41367255	0.667642078	-3.615219334	0.000300093	0.022996634
PRKD1	131.5650606	-2.916851383	0.651294737	-4.478542841	7.52E-06	0.001683456
SPRR2E	30.8195821	-2.907321442	0.881356148	-3.298690829	0.000971368	0.045041688
YWHAH	154.9342347	-3.342502959	0.603027921	-5.542866	2.98E-08	2.89E-05
ZKSCAN4	39.42063402	1.928231921	0.574246264	3.357848438	0.000785517	0.039781298
