# Supplementary material for: Differentially Expressed Genes Identify FIGO Stage II Cervical Cancer Patients with a Higher Risk of Relapse in a Small Cohort
Source: J Pers Med. 2025 Oct 16;15(10):497. doi: 10.3390/jpm15100497 (PMC12565686; doi:10.3390/jpm15100497)
Supplement: Supplementary file 1 [file jpm-15-00497-s001.zip › Table_S6_15_DEGs.csv]

gene_name	PCU037_IIB	PCU067_IIB	PCU092_IIB	PCU097_IIB	PCU104_IIB	PCU108_IIB	PCU109_IIB	PCU123_IIA	PCU005_IIB	PCU010_IIB	PCU055_IIB	PCU056_IIB	PCU110_IIB	PCU127_IIB	PCU137_IIB
B3GALT1	621.8462384	196.9819835	122.2650997	53.68250595	242.6874442	154.6218307	130.4712063	303.3540529	137.3218551	57.78766063	11.46084527	24.11933779	44.38768664	95.30554868	56.5825143
C15orf48	76.53492165	16.94468675	9.627173207	2.064711767	12.25694163	0.859010171	43.96312386	16.64747851	12.48380501	723.3420969	584.5031088	195.7377029	381.456682	53.71767289	4.115091949
CDYLP1	390.1155034	63.54257531	2.888151962	3.097067651	90.70136805	18.03921358	81.30814306	15.7226186	6.241902504	0	0	5.566001029	0	31.19090684	7.201410911
DNAJB1	234.9196901	503.0453879	137.6685769	201.3093973	246.3645267	195.8543189	383.377349	272.8336756	179.454697	2378.261137	1233.186951	636.379451	2140.318765	323.1724514	199.5819595
FEN1	83.97581681	75.19204745	10.58989053	41.29423535	50.25346068	141.7366781	92.65346535	44.39327603	24.96761002	518.0962677	958.1266646	428.5820792	258.0034286	208.805793	82.30183898
GTF3C2-AS1	107.3614873	46.59788856	37.54597551	48.52072653	60.05901398	21.47525426	30.25419277	47.16785579	15.60475626	14.94508465	0	12.98733573	20.80672811	2.599242237	15.43159481
HEATR4	48.89731105	64.60161824	64.50206048	61.94135302	110.3124747	168.3659934	164.0344514	110.9831901	88.16687287	86.68149095	1455.527349	139.1500257	263.5518894	298.9128572	541.1345913
IKZF2	213.6599896	27.53511597	59.68847388	43.35894711	71.09026144	32.64238648	52.47211558	76.76337314	33.55022596	6.974372835	2.292169054	18.55333676	6.935576037	26.85883645	24.6905517
MUC1	323.147447	23.29894428	42.35956211	39.22952358	30.64235407	8.590101706	10.39987876	25.89607769	38.23165284	532.0450134	816.0121832	51.94934294	94.32383411	320.5732092	772.6085135
MYH9-DT	4.251940091	20.12181552	12.51532517	11.35591472	19.61110661	12.02614239	4.72721762	28.67065744	49.15498222	53.80230473	201.7108767	13.91500257	113.743447	53.71767289	36.00705456
PFDN2	19.13373041	4.236171688	20.21706373	15.48533825	9.805553303	34.36040682	8.981713477	16.64747851	11.7035672	330.7845402	87.10242405	77.92401441	13.87115207	52.85125882	26.74809767
PRKD1	7.44089516	20.12181552	27.9188023	48.52072653	24.51388326	54.11764075	39.23590624	36.9943967	31.98975033	52.80596575	437.8042893	820.9851518	177.5507466	136.8934245	56.5825143
SPRR2E	14.88179032	2.118085844	7.701738565	0	20.83680077	2.577030512	1.418165286	12.02317893	4.681426878	197.2751173	82.51808594	65.86434551	44.38768664	0.866414079	5.143864937
YWHAH	43.58238594	36.00745934	30.80695426	23.74418532	15.93402412	17.18020341	25.52697515	42.5435562	44.47355534	911.6501634	210.879553	171.6183651	575.6528111	101.3704472	73.0428821
ZKSCAN4	55.27522119	37.06650227	34.65782354	72.26491185	64.96179063	24.05228478	168.761669	24.97121777	19.50594533	11.95606772	0	26.90233831	19.4196129	12.99621118	18.51791377
