# Supplementary material for: Differentially Expressed Genes Identify FIGO Stage II Cervical Cancer Patients with a Higher Risk of Relapse in a Small Cohort
Source: J Pers Med. 2025 Oct 16;15(10):497. doi: 10.3390/jpm15100497 (PMC12565686; doi:10.3390/jpm15100497)
Supplement: Supplementary file 1 [file jpm-15-00497-s001.zip › Table_S7_zscore_15_DEGs.csv]

gene_name	PCU037_IIB	PCU067_IIB	PCU092_IIB	PCU097_IIB	PCU104_IIB	PCU108_IIB	PCU109_IIB	PCU123_IIA	PCU005_IIB	PCU010_IIB	PCU055_IIB	PCU056_IIB	PCU110_IIB	PCU127_IIB	PCU137_IIB
B3GALT1	3.053718033	0.30294265	-0.180810366	-0.62484704	0.598861769	0.028682662	-0.127680088	0.991646551	-0.083325695	-0.598268296	-0.898210364	-0.816253199	-0.685026168	-0.355359457	-0.606070992
C15orf48	-0.282809859	-0.539129877	-0.570605255	-0.603134247	-0.559293632	-0.608320423	-0.422913415	-0.540408281	-0.558317807	2.499351123	1.902152406	0.229926146	1.028773341	-0.38095543	-0.59431479
CDYLP1	3.441198853	0.159140924	-0.450436031	-0.448336429	0.432086791	-0.298167862	0.33768488	-0.321449641	-0.416730838	-0.479461958	-0.479461958	-0.423523648	-0.479461958	-0.165993344	-0.407087779
DNAJB1	-0.529972443	-0.158757998	-0.664614584	-0.576505193	-0.514127305	-0.584057635	-0.324435906	-0.477481319	-0.60676257	2.437439155	0.852107791	0.025840236	2.108012897	-0.407788332	-0.578896795
FEN1	-0.455621819	-0.489743317	-0.740697347	-0.621423015	-0.586619941	-0.231243538	-0.42191256	-0.609384458	-0.684845548	1.230765787	2.940111213	0.883038289	0.220407165	0.029293656	-0.462124566
GTF3C2-AS1	2.743734433	0.528815638	0.198860653	0.598905792	1.019492628	-0.386939781	-0.066935103	0.549591747	-0.600927706	-0.624973666	-1.16974306	-0.696336372	-0.411308502	-1.074997018	-0.607239685
HEATR4	-0.544948734	-0.501185577	-0.501463015	-0.508598932	-0.373803241	-0.212025636	-0.224096334	-0.37193416	-0.435516338	-0.439655648	3.374903898	-0.293441705	0.053228677	0.151769003	0.826767742
IKZF2	3.246616206	-0.367713954	0.256667135	-0.060433422	0.478076686	-0.268536657	0.116533788	0.588241965	-0.250907462	-0.766979847	-0.857902839	-0.542129736	-0.767733236	-0.380846521	-0.422952108
MUC1	0.405103734	-0.655517902	-0.588096842	-0.599168389	-0.629542853	-0.707545898	-0.701144369	-0.646331343	-0.602698049	1.144014472	2.148460789	-0.554175949	-0.404289251	0.395998161	1.994933688
MYH9-DT	-0.726757321	-0.424067253	-0.569147729	-0.591261452	-0.433808131	-0.578478033	-0.717692235	-0.261013072	0.129689532	0.218329066	3.039425922	-0.542451335	1.36160133	0.216714862	-0.121084151
PFDN2	-0.360163462	-0.541904392	-0.34694747	-0.404671572	-0.473961408	-0.174407501	-0.48401174	-0.390494185	-0.450806821	3.441782155	0.469012234	0.357041357	-0.424363637	0.051169368	-0.267272927
PRKD1	-0.565975181	-0.508153353	-0.472601041	-0.378661414	-0.488126621	-0.353140884	-0.420997875	-0.431218598	-0.454038535	-0.359121794	1.396374367	3.14358336	0.209683238	0.024296008	-0.341901676
SPRR2E	-0.303099538	-0.545835355	-0.439647335	-0.586116396	-0.189849161	-0.537107301	-0.559146208	-0.357463643	-0.497086602	3.165595111	0.983184673	0.666469466	0.258033626	-0.569639226	-0.488292111
YWHAH	-0.438776914	-0.468625569	-0.489117923	-0.516948444	-0.547724031	-0.542813518	-0.509923442	-0.442870375	-0.435265301	2.981804824	0.220449991	0.065743059	1.657822484	-0.211065677	-0.322689164
ZKSCAN4	0.386306996	-0.057359902	-0.116048875	0.800271504	0.622326358	-0.374459503	3.151475734	-0.352069122	-0.485233926	-0.669191446	-0.960508562	-0.305016155	-0.487337469	-0.643847696	-0.509307936
