# Supplementary material for: Differentially Expressed Genes Identify FIGO Stage II Cervical Cancer Patients with a Higher Risk of Relapse in a Small Cohort
Source: J Pers Med. 2025 Oct 16;15(10):497. doi: 10.3390/jpm15100497 (PMC12565686; doi:10.3390/jpm15100497)
Supplement: Supplementary file 1 [file jpm-15-00497-s001.zip › Table_S8_26_DEGs.csv]

Sample_ID	APOBEC2	CTSD	GTF3C2_AS1	HBB	HSP90AB1	HSPA1B	IGHA1	IGHG1	IGHG3	IGKC	IGLC2	KRT17	LINC01405	MCHR2	OFD1P17	RCAN2_DT	RNF145	RPL10A	RPL18	RPL27	RPL34	RPL9P28	RPS21	RPS24	RPS28	S100A2
PCU037_IIB	3.76E+02	1.18E+03	1.07E+02	3.53E+04	1.29E+03	7.14E+02	2.86E+04	2.32E+04	1.28E+04	3.99E+04	1.69E+03	3.51E+03	7.65E+01	7.02E+01	2.73E+02	1.08E+02	1.06E+03	1.14E+03	3.30E+03	1.88E+03	1.65E+03	2.14E+02	2.11E+03	1.94E+03	3.22E+03	5.72E+03
PCU067_IIB	5.295215	13.767558	46.597889	4.236172	59.306404	10.590429	8.472343	3.177129	18.00373	10.590429	1.059043	4.236172	387.609709	12.708515	23.298944	13.767558	66.719704	10.590429	23.298944	27.535116	28.594159	10.590429	6.354258	83.664391	29.653202	167.328782
PCU092_IIB	11.552608	13.478042	37.545976	6.739021	32.732389	11.552608	13.478042	10.589891	21.179781	2.888152	2.888152	16.366194	41.396845	7.701739	25.03065	19.254346	20.217064	9.627173	51.024018	28.88152	25.993368	11.552608	5.776304	74.129234	23.105216	40.434127
PCU097_IIB	20.647118	30.970677	48.520727	13.420626	29.938321	7.226491	13.420626	12.388271	24.776541	5.161779	4.129424	37.164812	39.229524	19.614762	46.456015	15.485338	25.808897	8.258847	85.685538	52.65015	56.779574	29.938321	10.323559	72.264912	41.294235	61.941353
PCU104_IIB	31.868048	2.451388	60.059014	2.451388	4.902777	0	3.677082	4.902777	7.354165	1.225694	0	30.642354	498.857524	201.013843	22.062495	83.347203	22.062495	7.354165	12.256942	31.868048	9.805553	1.225694	0	36.770825	39.222213	193.659678
PCU108_IIB	36.9374373	6.8720814	21.4752543	15.4621831	30.065356	6.8720814	4.2950509	4.2950509	12.0261424	0	0	11.1671322	593.5760279	5.154061	23.1932746	40.373478	14.6031729	16.3211932	30.065356	23.1932746	10.308122	1.7180203	0.8590102	30.9243661	13.7441627	286.0503868
PCU109_IIB	99.27157	13.2362093	30.2541928	2.3636088	68.0719337	6.6181047	2.3636088	5.6726611	21.7452011	0	0	30.2541928	92.1807436	38.2904627	18.9088705	104.4715094	17.0179834	46.3267327	29.781471	67.1264902	23.1633663	41.1267933	2.8363306	135.1984239	39.2359062	20.3270358
PCU123_IIA	7.40E+00	1.39E+01	4.72E+01	2.77E+00	2.40E+01	1.85E+00	1.20E+01	1.39E+01	2.77E+01	6.47E+00	2.77E+00	1.76E+01	7.68E+01	9.25E+00	9.71E+01	1.39E+01	1.57E+01	1.20E+01	5.46E+01	1.02E+01	2.22E+01	4.62E+00	5.55E+00	8.97E+01	3.42E+01	1.08E+02
PCU005_IIB	24.96761	19.5059453	15.6047563	7.0221403	57.7375982	7.8023781	9.3628538	17.1652319	30.4292747	0.7802378	1.5604756	39.0118907	77.2435435	3.9011891	23.4071344	24.1873722	31.9897503	20.2861831	40.5723663	60.0783116	27.3083235	11.7035672	10.1430916	88.1668729	20.2861831	32.7699881
PCU010_IIB	9.96E-01	1.10E+03	1.49E+01	0.00E+00	1.39E+03	1.38E+02	4.77E+02	1.14E+03	5.54E+02	1.63E+03	2.63E+02	3.35E+03	5.28E+01	1.59E+01	3.99E+00	1.39E+01	1.91E+02	4.72E+02	1.14E+03	4.71E+02	8.01E+02	0.00E+00	6.48E+02	4.81E+02	3.05E+02	6.08E+03
PCU055_IIB	0.00E+00	1.74E+02	0.00E+00	1.74E+03	0.00E+00	4.81E+01	2.60E+03	2.59E+03	1.79E+03	7.56E+03	1.17E+02	7.40E+02	4.36E+01	0.00E+00	0.00E+00	0.00E+00	7.20E+02	1.17E+02	4.13E+02	2.15E+03	2.29E+00	2.29E+00	2.29E+00	1.68E+03	4.10E+02	7.33E+01
PCU056_IIB	1.21E+01	2.15E+02	1.30E+01	3.71E+00	1.69E+02	1.76E+01	4.53E+02	5.38E+01	2.37E+02	6.09E+02	4.64E+00	2.63E+02	2.69E+01	7.42E+00	4.64E+00	1.11E+01	1.03E+02	1.48E+01	1.80E+02	7.98E+01	9.46E+01	2.78E+00	1.67E+01	1.52E+02	1.99E+02	1.03E+03
PCU110_IIB	6.935576	23.580959	20.806728	0	29.129419	1.387115	9.709806	0	2.77423	4.161346	1.387115	59.645954	87.388258	8.322691	11.096922	9.709806	24.968074	9.709806	44.387687	31.90365	8.322691	0	1.387115	123.453253	18.032498	91.549604
PCU127_IIB	6.93E+00	1.53E+02	2.60E+00	1.51E+03	2.52E+02	8.58E+01	1.04E+01	2.43E+01	3.12E+01	7.80E+01	1.30E+01	6.76E+01	2.86E+01	4.33E+00	8.66E+00	1.13E+01	1.46E+02	1.11E+02	1.55E+02	2.37E+02	2.15E+02	8.66E-01	1.44E+02	2.55E+02	2.63E+02	1.72E+02
PCU137_IIB	7.20E+00	1.07E+02	1.54E+01	3.09E+00	1.29E+02	1.65E+01	3.50E+01	4.32E+01	4.53E+01	7.72E+01	1.75E+01	2.47E+01	5.25E+01	1.13E+01	6.17E+00	7.20E+00	8.74E+01	1.65E+01	1.83E+02	1.60E+02	6.58E+01	7.20E+00	2.46E+02	1.47E+02	4.12E+01	3.33E+02
