# Supplementary material for: Differentially Expressed Genes Identify FIGO Stage II Cervical Cancer Patients with a Higher Risk of Relapse in a Small Cohort
Source: J Pers Med. 2025 Oct 16;15(10):497. doi: 10.3390/jpm15100497 (PMC12565686; doi:10.3390/jpm15100497)
Supplement: Supplementary file 1 [file jpm-15-00497-s001.zip › Table_S9_zscore_26_DEGs.csv]

Sample_ID	APOBEC2	CTSD	GTF3C2_AS1	HBB	HSP90AB1	HSPA1B	IGHA1	IGHG1	IGHG3	IGKC	IGLC2	KRT17	LINC01405	MCHR2	OFD1P17	RCAN2_DT	RNF145	RPL10A	RPL18	RPL27	RPL34	RPL9P28	RPS21	RPS24	RPS28	S100A2
PCU037_IIB	3.491966331	2.528861529	2.743734433	3.607720711	2.314968965	3.533425999	3.599831367	3.589524244	3.578999172	3.549814674	3.566438053	2.499270408	-0.368978668	0.831267028	3.39312383	2.121384353	2.924819095	3.322458126	3.40758953	2.226573981	3.228536636	3.528555537	3.435272514	2.622301848	3.570673982	2.35370738
PCU067_IIB	-0.39764865	-0.493738663	0.528815638	-0.28322289	-0.393754901	-0.3356899	-0.29146376	-0.30291678	-0.31133762	-0.32170388	-0.32279787	-0.457462578	1.30733416	-0.29285538	-0.22977322	-0.4979593	-0.338926005	-0.40828401	-0.41945296	-0.47569455	-0.38840932	-0.22216651	-0.37588715	-0.45857058	-0.34843557	-0.39250433
PCU092_IIB	-0.33204554	-0.494488392	0.198860653	-0.28294725	-0.452475062	-0.33039987	-0.29078359	-0.30167312	-0.31037308	-0.32245074	-0.31858887	-0.447241444	-0.55832995	-0.39082539	-0.20466682	-0.34612903	-0.492249265	-0.41147026	-0.38709791	-0.47373206	-0.39420811	-0.20439494	-0.3769321	-0.47443241	-0.35649058	-0.45524009
PCU097_IIB	-0.23669783	-0.449189523	0.598905792	-0.2822114	-0.458649068	-0.35418472	-0.29079139	-0.3013714	-0.30928076	-0.32223027	-0.31573256	-0.429715882	-0.57000916	-0.15771753	0.10595964	-0.45042493	-0.473812503	-0.41599639	-0.34664804	-0.43908751	-0.32556641	0.13519165	-0.36871059	-0.47753373	-0.33411534	-0.44460708
PCU104_IIB	-0.11905653	-0.52304298	1.019492628	-0.28341945	-0.513969695	-0.39391575	-0.29211533	-0.30262726	-0.31457182	-0.32261194	-0.32523485	-0.435211907	1.90682388	3.3918057	-0.24769935	1.42744682	-0.486164717	-0.41898888	-0.43233894	-0.46937898	-0.43030087	-0.39513442	-0.38737575	-0.53657849	-0.33666424	-0.37948653
PCU108_IIB	-0.06590857	-0.511595168	-0.386939781	-0.28198657	-0.45836836	-0.35613326	-0.29203136	-0.30272922	-0.31315297	-0.32273079	-0.32523485	-0.451622335	2.41724083	-0.44067703	-0.23130522	0.23827902	-0.510758752	-0.38932786	-0.41155659	-0.48202311	-0.42918033	-0.38604109	-0.38582265	-0.54630414	-0.36800609	-0.33380926
PCU109_IIB	0.587608433	-0.495114642	-0.066935103	-0.283429114	-0.374385854	-0.357529613	-0.292293805	-0.302498094	-0.310201362	-0.322730787	-0.325234852	-0.435538984	-0.284666814	0.207718912	-0.293420821	2.011998066	-0.502796912	-0.290075935	-0.41188788	-0.417987157	-0.400517951	0.341844239	-0.382247621	-0.372843211	-0.336647396	-0.46518089
PCU123_IIA	-0.3755936	-0.493465873	0.549591747	-0.2833839	-0.471668441	-0.383746	-0.2909813	-0.3011223	-0.308379	-0.322103	-0.3188502	-0.446225109	-0.3677476	-0.3605572	0.840349	-0.4950443	-0.507067842	-0.4035448	-0.3829636	-0.5010005	-0.4026734	-0.3323617	-0.3773428	-0.4485113	-0.3428179	-0.4217329
PCU005_IIB	-0.19140138	-0.478878554	-0.600927706	-0.28291607	-0.397221464	-0.35101851	-0.29134275	-0.30056996	-0.30756407	-0.32265513	-0.32164401	-0.428159476	-0.36516006	-0.46519258	-0.22820467	-0.20962247	-0.453433691	-0.37621252	-0.39929494	-0.42826041	-0.39127625	-0.2016067	-0.36903688	-0.45108066	-0.35995842	-0.45902919
PCU010_IIB	-0.442718475	2.313897005	-0.624973666	-0.283689418	2.550823191	0.367504106	-0.227767138	-0.11205369	-0.148570126	-0.16419317	0.280036408	2.363201341	-0.496848732	-0.229595505	-0.509783	-0.492945478	0.071816478	1.118836012	0.878862517	0.171079834	1.333892187	-0.417773155	0.783532554	0.202786607	-0.009865351	2.532478429
PCU055_IIB	-0.45316419	-0.078270768	-1.16974306	-0.09234243	-0.52480328	-0.12926799	0.06120131	0.13149061	0.2254688	0.41006374	-0.05623266	0.16282719	-0.54672054	-0.54152902	-0.56756297	-0.8789348	1.814142422	-0.05663255	0.03484876	2.61135442	-0.4470529	-0.37543648	-0.38323147	2.20484159	0.11981538	-0.43896703
PCU056_IIB	-0.326729467	0.027938588	-0.696336372	-0.283280762	-0.151730568	-0.297010362	-0.231102285	-0.29442287	-0.244683403	-0.263722569	-0.314561495	-0.239034724	-0.636437618	-0.396312191	-0.500316074	-0.570890333	-0.219402258	-0.394218507	-0.236621493	-0.39954467	-0.241191948	-0.366370762	-0.357185487	-0.344665121	-0.139561853	0.034767834
PCU110_IIB	-0.38045095	-0.468325913	-0.411308502	-0.28368942	-0.460436484	-0.38628943	-0.29129561	-0.30344981	-0.31596271	-0.32232728	-0.32204294	-0.410772572	-0.31049245	-0.37867491	-0.40667901	-0.61024529	-0.476584771	-0.41119692	-0.39484248	-0.46932708	-0.43360709	-0.41777315	-0.38486783	-0.39238142	-0.36273079	-0.42996899
PCU127_IIB	-0.380495644	-0.132262713	-1.074997018	-0.117852564	0.032316469	0.077672498	-0.291202239	-0.29937972	-0.307332767	-0.315169693	-0.295329029	-0.404086847	-0.627334214	-0.456761314	-0.441949643	-0.567254762	-0.078990702	-0.076478012	-0.265655482	-0.17106734	0.026917514	-0.40177037	-0.127338243	-0.17400834	-0.060904133	-0.389989048
PCU137_IIB	-0.377663908	-0.252323934	-0.607239685	-0.283349522	-0.240645449	-0.303417157	-0.287862151	-0.296200622	-0.303058257	-0.315249136	-0.284990265	-0.440227081	-0.498673067	-0.320093558	-0.478071629	-0.679657548	-0.270590576	-0.388867505	-0.232940524	-0.281904914	-0.305361777	-0.284762128	0.057173478	-0.353020638	-0.33429164	-0.310438306
